# Supplementary material for: HIV-1 nuclear import in macrophages is regulated by CPSF6-capsid interactions at the nuclear pore complex
Source: eLife. 2019 Jan 23;8:e41800. doi: 10.7554/eLife.41800 (PMC6400501; doi:10.7554/eLife.41800)
Supplement: Figure 1—source data 1. — Data corresponds to Figure 1F and G. [file elife-41800-fig1-data1.xlsx]

## Sheet: Fig. 1F
Mean CPSF6 signal intensities (a.u.) - Related to Figure 1F
Mean CPSF6 signal intensities of individual RTC/PIC in subcellular localization
Localization	Cytoplasm	Nuclear envelope	Nucleus
	444.964	61.3832	92832.2				C-PIC	NE-PIC	N-PIC
	431.102	1995.52	101409			Number of values	32	8	77
	413.742	50.7931	64072.5
	155.926	80.8225	111472			Minimum	3.356	26.65	94.9
	216.627	234.594	299427			25% Percentile	99.84	53.44	128294
	22.8664	9736.73	134946			Median	415.7	157.7	210895
	96.7123	49233	125537			75% Percentile	1116	7801	300262
	117.262	26.648	60350.1			Maximum	55214	49233	506691
	6301.86		124255
	3518.52		154798			Mean	2572	7677	223839
	34.793		126262			Std. Deviation	9701	17118	116880
	52.6653		222662			Std. Error of Mean	1715	6052	13320
	417.621		130326
	78.2928		119258			Lower 95% CI of mean	-925.9	-6634	197311
	833.095		113881			Upper 95% CI of mean	6069	21989	250368
	85.905		73808.5
	803.387		168205			Sum	82296	61419	17235616
	1290.07		156518
	548.192		158040			Shapiro-Wilk normality test
	603.152		222224			W	0.2558	0.5368	0.9636
	55213.9		506691			P value	<0.0001	<0.0001	0.0265
	2337.47		204489			Passed normality test (alpha=0.05)?	No	No	No
	150.345		356898			P value summary	****	****	*
	1021.12		384135
	1699.05		336572
	3.35585		272005
	251.36		428416
	109.214		115388
	209.188		119086
	58.2202		94.8959
	3628.42		138854
	1147.24		228949
			155258
			301969
			164426
			210895
			114944
			56937.8
			200396
			301096
			390840
			765.232
			218086
			260963
			215898
			257774
			142616
			337950
			192350
			155878
			446656
			402503
			454141
			261245
			194047
			180237
			250867
			437735
			237234
			158713
			197315
			406947
			99949.8
			403709
			263811
			406947
			99949.8
			403709
			263811
			181905
			216603
			267714
			247359
			325490
			383124
			290730
			222261

## Sheet: Fig. 1G
Mean CA signal intensities (a.u.) - Related to Figure 1
Mean CA signal intensities of individual RTC/PIC in subcellular localization
						Normality test						Mann-Whitney test
Localization	Cytoplasm	Nuclear envelope	Nucleus				C-PIC	NE-PIC	N-PIC
	1498.8	18941.2	21822.2			Number of values	264	82	328			Table Analyzed	Merge PIC
	122491	37868.7	5349.65
	136333	43715.1	22455.1			Minimum	67.63	724.4	1485			Column C	Nucleus
	63918.8	86194.6	43171.3			25% Percentile	9497	8100	17836			vs.	vs.
	57294	4932.24	18274.5			Median	24400	16439	30803			Column A	Cytoplasm
	182.93	6513.09	21592			75% Percentile	52055	28413	54556
	6967.89	20724.4	8323.56			Maximum	523321	112055	192109			Mann Whitney test
	92542.8	27109.3	19385.2									P value	0.0166
	21133.9	30480.8	33096.1			Mean	40670	21310	39408			Exact or approximate P value?	Approximate
	10006.2	1682.61	15323.6			Std. Deviation	50158	19753	31106			P value summary	*
	1078.59	21249.4	34561			Std. Error of Mean	3087	2181	1718			Significantly different (P < 0.05)?	Yes
	1139.49	13446.5	18377.9									One- or two-tailed P value?	Two-tailed
	42054.7	9145.73	34417.6			Lower 95% CI of mean	34591	16970	36029			Sum of ranks in column A,C	73321 , 102207
	523321	4596.87	57313.5			Upper 95% CI of mean	46748	25650	42787			Mann-Whitney U	38341
	139545	8762.81	19445.5
	28169	16395.9	30591.8			Sum	10736838	1747412	12925788			Difference between medians
	80149.1	11589.5	23803.3									Median of column A	24400, n=264
	3215.57	4109.38	5812.72			Shapiro-Wilk normality test						Median of column C	30803, n=328
	19976.1	28596.3	27547			W	0.6792	0.7926	0.8751			Difference: Actual	6404
	110.66	15260.2	8182.6			P value	<0.0001	<0.0001	<0.0001			Difference: Hodges-Lehmann	4861
	35259.5	18995.8	5227.69			Passed normality test (alpha=0.05)?	No	No	No
	107272	22782.8	13588.4			P value summary	****	****	****
	14645.9	17913.4	27746.3
	173515	14393.7	7329.37
	19971.2	3442.76	78610.8
	40139.5	8186.91	72652.1
	2098.61	17453.4	63021.1
	22807.5	4514.48	73865.6
	49669.3	4668.45	6530.24
	165413	10811.2	15642.9
	67.63	14100.1	37940.3
	66644.4	23930.6	22747.2
	24413.1	16481.9	35002.4
	18454.9	15843.7	36700.5
	148645	21163.5	22817.7
	45626.1	1279.2	30840
	92940.5	16572.6	15797.7
	76887.8	18303.8	35524.6
	13139.7	29146.9	19412
	30822.2	47355.8	83150.1
	57797.7	22044.7	53037.7
	43964.1	20242.3	3378.25
	43889.5	11147.9	19958.2
	65165.4	39975.8	6352.65
	51898.3	34713.1	6806.42
	65162	3546.58	12657.2
	33699.3	36464.7	28785.1
	64128.3	11239.5	19734.6
	43591.1	28352.4	15677
	58930	62162.4	15095.9
	48390.9	724.41	11414.1
	140495	14291.2	41287.4
	22174.7	83784.5	83211.1
	93959.8	9065.52	31337
	51208.6	3809.85	44848.1
	39203.3	50591.5	41017.5
	96401.9	21420.7	37490
	164516	6407.58	40963.5
	13150.3	12591.2	51626.2
	31688.7	5405.75	36929.1
	18325.2	31936.3	28392.1
	53311.5	35862.4	18522.1
	96192.6	35432	9330.84
	129164	7649.02	10903.7
	173872	16727.8	8577.44
	20970.1	54876.3	13324
	1738.1	35044.6	9593.29
	137677	11993.9	14578.9
	50449.4	10079.5	21996.7
	59939.3	25847.2	5685.49
	40785	6651.74	21909.8
	8409.06	21283.4	38713.2
	53362.6	14897.4	23985.2
	73829.7	15745.9	28761.9
	24386.2	3688.34	17672.6
	150422	12560.1	24611.6
	19779.6	925.98	6324.39
	15536.7	46280.1	9646.97
	744.82	19136.1	9804.21
	16376.8	112055	5979.41
	15693.8	4263.05	46602.6
	49631.9	7839.13	23968.8
	88874.8		23344.7
	14616		24912.3
	4754.87		45604.8
	26415.9		15793.6
	4379.89		32452.3
	4783.47		23973
	103703		13658.9
	102355		33566.3
	92187.9		2289.75
	92183.9		31348.4
	136603		35886.1
	26319.6		28197.8
	77186.1		3301.23
	47990.4		23754.7
	75412.8		24789.6
	59681.4		45975.6
	46366		34083.1
	26537.9		18517.1
	19606		27296.1
	15109		19969.8
	535.91		30248.7
	15415.1		30023.5
	5615.58		37480.7
	51515.2		13731.3
	35720.3		30155.1
	1508.97		17005
	16878.7		52275.2
	175035		14261.9
	130379		32947.1
	139454		39715
	43188.1		9484.2
	23213.9		27829.1
	17560.9		13037.7
	18503.3		10885.2
	5185.89		27940.7
	7242.62		19214
	17094.5		14723.8
	2120.45		24495.1
	28291.2		15574.7
	7257.21		74144.4
	38007.8		68620.8
	5104.38		1631.01
	14578		21343.1
	26895.1		36312
	29846.3		11937.7
	52101.5		53245
	6067.47		31516.8
	9065.73		15836.1
	46116.4		41564.8
	2254.68		6907.15
	5492.33		50482.9
	8126.49		30460.1
	2230.07		33305
	901.13		9296.13
	19095.5		25286.1
	5161.73		20761.1
	15439.4		20873.3
	5230.06		19638.8
	6848.66		11420.8
	31477.1		7506
	36885		46407.1
	5887.06		17742.6
	12779.9		4439.4
	13847.6		38549.2
	659.57		64502.4
	8944.1		54136.9
	17479.2		37944
	420.92		28191.2
	735.14		26082.3
	10707.9		24154.9
	3779.78		53046.3
	13771.3		18295.8
	16790.9		32376
	11518.7		40804.6
	23327.9		28386.7
	48981.1		64041.2
	21340.9		66438.3
	34428.3		29327.8
	14599.5		41171.3
	56538.7		1485.32
	27837.9		50011.5
	67265.5		4561.48
	110215		6095.51
	23962		62546.6
	3004.23		33900.9
	12623.7		54740.8
	33019.7		64283.4
	36899.7		43637
	43726.3		2707.95
	12930		53500.3
	6762.33		1621.23
	33160.5		65014.9
	13600.7		7252.87
	23286.3		60411.7
	17209		44931.3
	31368.8		66127.7
	17206		42218.5
	22837.7		21833.8
	41047.2		12012.6
	13031.1		71266.2
	52334.5		5408.62
	41828.5		30436.6
	32562.9		39368.8
	35373.8		50640.9
	1507.5		7045.67
	4071.81		48959.6
	44299.3		3795.66
	81306.4		86663.7
	43895.1		9568.11
	23036		88598.7
	4562.7		34333.3
	70109.7		65928
	25027.3		69913.2
	20608.7		54693.6
	18306.4		7290.19
	20579.6		68147.2
	16944.8		71081
	10718.9		23699.3
	10015.8		5267.91
	48109		22138.7
	49323.8		6576.37
	22962.3		25284.3
	31590.3		31176.7
	7105.03		26593.4
	10830.4		24767.1
	47573.6		42559.2
	20641.9		30766.4
	7030.95		43883
	8141		21432.2
	5907.58		20614.8
	8638.42		3087.41
	20264.3		28101.9
	12160.7		3628.04
	684.79		15616.5
	52767.6		25353.9
	49696.4		19420
	66182.5		15498.9
	18866.6		56645.6
	57363.7		17577.6
	76819.9		65499.5
	661.59		36355
	278.13		64257.9
	24969.8		22460.9
	25838		36548.9
	105103		2864.93
	66965.6		38766.5
	13863.3		49853.2
	26817.3		1987.88
	73762		18117.7
	226.15		29172.2
	136.67		4017.66
	39399.5		16079.5
	35856.6		11932.5
	34029.6		38176.1
	91288		53637.8
	36648.4		18319.1
	116422		53773.2
	24312.2		59887.3
	9327.86		28386.5
	549.69		69287.4
	2036.53		8333.62
	365.97		32788.5
	90.86		5638.18
	95618		45633.3
	366.3		33835
	221.39		25432.5
	51916.1		23018.9
	555.95		62272
	19820.4		22369.9
	166135		9890.93
	88926.3		52099.7
	42439.9		12240
	25204.2		30439.9
	153318		25090.7
	85114.1		69862.2
	96.69		40010.2
	36364.6		15790.4
	328.45		54142.5
	12862.1		77241.4
	415.38		59903.5
	21806.4		8988.91
	5815.75		49172.4
			63641.8
			98965.1
			58909.8
			32318.1
			27740.7
			59477.3
			34576.8
			136786
			73213.1
			105094
			117936
			55395.2
			59720.5
			42197
			78210.9
			54833.3
			89440.8
			58672.4
			106342
			113275
			150500
			124381
			165434
			77954.3
			111479
			106930
			74052.9
			65945.3
			84477.8
			68082.7
			85543.3
			132667
			101194
			137659
			192109
			139613
			45938.9
			69948.8
			37140.6
			63916.4
			45017.3
			58624.1
			63770.1
			53962.4
			71928.6
			55238.4
			109268
			106622
			27690.8
			15838.7
			28888.6
			21359.5
			24678.3
			46276.9
			32241.9
			19511.4
			71477.4
			61395.7
			126051
			113266
			75715.1
			88308
			98978.6
			51311.1
