# Supplementary material for: HIV-1 nuclear import in macrophages is regulated by CPSF6-capsid interactions at the nuclear pore complex
Source: eLife. 2019 Jan 23;8:e41800. doi: 10.7554/eLife.41800 (PMC6400501; doi:10.7554/eLife.41800)
Supplement: Figure 3—source data 1. — Data corresponds to raw infectivity data of macrophages infected with WT or A77V HIV-1 after CPSF6 knock-down (Figure 3A), percentage of infected cells in populations separated by quartiles (Figure 3B), and to mean CPSF6 signal intensities of infected and non-infected cells under non-silencing (NS control) or knock-down conditions (k/d) (Figure 3C). Raw infectivity data of cells infected in the presence of 2.5 µM PF74 is also included in the file. [file elife-41800-fig3-data1.xlsx]

## Sheet: Fig. 3A
Infectivity Data all donors - Related to Figure 3 - % infected cells
		NS control		CPSF6 k/d
		WT HIV-1	A77V HIV-1	WT HIV-1	A77V HIV-1
		7.32	6.67	3.62	2.703
		12.07	4.08	3.859	3.704
		6.09	5.24	0.21	7.639
		15.256	1.778	3.94	2.096
		10.517	4.051	5.93	2.523
		5.541	4.4381	5.5471	2.879
		6.7781	2.6419	4.3434	6.859
		7.1637	2.2602	5.6779	9.5006
		7.3227	8.43	3.87	7.5365
		8.2146	2.06	5.03	9.56
		8.28	4.71	6.061	3.06
		7.18	6.88	3.542	8.51
		9.782	6.96	1.125	4.028
		11.358	4.305	0.452	2.521
		10.762	3.936	19.013	4.453
		27.649	6.612	14.758	8.678
		24.521	17.43		4.659
		25.918	10.086		10.009
		30.258	19.636		22.497
			21.499
Cell death

## Sheet: Fig. 3B
Infectivity Data - Related to Figure 3 - Mean % infected cells per quartile
		WT HIV-1			A77V HIV-1
	Quartile	Donor 1	Donor 2	Donor 3	Donor 1	Donor 2	Donor 3
	q1	2.753	2.086	0.5052	0.595	0.368	0.10675
	q2	0.9962	2.5475	0.58	0.74	1.14	0.245
	q3	4.362	3.1375	0.428	0.468	1.0397	0.141
	q4	7.866	12.115	1.058	0.2543	1.78	0.203

## Sheet: Fig. 3C
Mean CPSF6 signal intensities of individual RTC/PIC
									ALL		INFECTED
		ALL		INFECTED					NS	K/D	NS	K/D
		NS	K/D	NS	K/D			Number of values	3228	3448	181	45
		0.0454852	0.0377499	0.204801	0.0597347
		0.0338714	0.0138747	0.120844	0.161967			Minimum	0.0003241	0.0002782	0.0556	0.04024
		0.0863939	0.0643108	0.216962	0.0693811			25% Percentile	0.03271	0.0005742	0.1155	0.0663
		0.0731006	0.0313875	0.211913	0.140475			Median	0.07924	0.01718	0.1533	0.09082
		0.0410334	0.0376318	0.128529	0.151555			75% Percentile	0.1249	0.04762	0.1921	0.1185
		0.090363	0.0306968	0.258491	0.106511			Maximum	0.3905	0.2192	0.3574	0.2111
		0.0604796	0.0192736	0.161453	0.0927122
		0.0616839	0.0171213	0.222006	0.117858			Mean	0.08463	0.02815	0.1594	0.09761
		0.0807928	0.015701	0.174556	0.107535			Std. Deviation	0.06596	0.03405	0.05582	0.03763
		0.059633	0.021825	0.164682	0.0542208			Std. Error of Mean	0.001161	0.0005798	0.004149	0.00561
		0.102122	0.00883555	0.115513	0.0658723
		0.0409689	0.0204244	0.232642	0.0489844			Lower 95% CI of mean	0.08235	0.02701	0.1512	0.0863
		0.120375	0.0199197	0.295392	0.165256			Upper 95% CI of mean	0.08691	0.02929	0.1676	0.1089
		0.0398465	0.000557396	0.310162	0.0785577
		0.0782468	0.000646728	0.147144	0.066736			Sum	273.2	97.06	28.85	4.392
		0.0347606	0.0127458	0.142646	0.0554622
		0.0632707	0.0305503	0.0974076	0.0960291			Shapiro-Wilk normality test
		0.059329	0.0336062	0.153953	0.0402408			W	0.9398	0.8063	0.9586	0.9443
		0.0212486	0.0364924	0.357376	0.0554845			P value	<0.0001	<0.0001	<0.0001	0.0309
		0.052052	0.00113456	0.163795	0.115519			Passed normality test (alpha=0.05)?	No	No	No	No
		0.0650019	0.0195628	0.175031	0.0887576			P value summary	****	****	****	*
		0.105194	0.000758229	0.172603	0.105322
		0.0901157	0.0311454	0.156048	0.0720586
		0.075372	0.0220285	0.206641	0.113535
		0.0955276	0.000457595	0.147096	0.120995
		0.0406289	0.000587663	0.18036	0.0552848
		0.161062	0.0375036	0.0795187	0.147117
		0.133198	0.0120767	0.108186	0.0623891
		0.0502011	0.000590056	0.234313	0.0530544
		0.0589754	0.000669492	0.0643182	0.119103
		0.0497505	0.0327647	0.0735942	0.105008
		0.0596752	0.000605057	0.16247	0.092469
		0.0567453	0.000466312	0.12367	0.143003
		0.0411628	0.000527348	0.13019	0.0908239
		0.0916938	0.0235722	0.147513	0.067349
		0.13119	0.059507	0.185656	0.0873435
		0.0616297	0.037518	0.296455	0.0893234
		0.0858219	0.0350168	0.233923	0.063897
		0.0488574	0.0764631	0.107094	0.159769
		0.0358282	0.0715584	0.221878	0.131933
		0.0280788	0.054863	0.20221	0.0889769
		0.033441	0.0419363	0.150316	0.211142
		0.0600521	0.0516385	0.0924641	0.0872767
		0.0393346	0.0410062	0.137664	0.102495
		0.111729	0.127165	0.150648	0.0838215
		0.0480174	0.0168988	0.139987
		0.0344805	0.0864315	0.19867
		0.0356995	0.0532622	0.265811
		0.05012	0.0745922	0.100999
		0.144012	0.0543151	0.222637
		0.104096	0.0340697	0.152006
		0.103255	0.0308312	0.191008
		0.110191	0.0662104	0.145622
		0.096147	0.104248	0.108835
		0.129956	0.0965695	0.187421
		0.0988796	0.0616924	0.143783
		0.0394533	0.0289701	0.108324
		0.119817	0.0271633	0.164353
		0.0867977	0.0375574	0.12784
		0.113172	0.0181477	0.159609
		0.0412718	0.0207884	0.168507
		0.125924	0.0321993	0.107985
		0.133823	0.055371	0.0683871
		0.09348	0.056795	0.055603
		0.0977983	0.0738392	0.114339
		0.23047	0.0669054	0.0678711
		0.209719	0.0434152	0.0909499
		0.204801	0.0733654	0.111225
		0.0935339	0.0387574	0.108244
		0.169757	0.0240752	0.148053
		0.116892	0.0884862	0.173207
		0.0910777	0.0386066	0.212832
		0.187661	0.0339763	0.0930007
		0.180793	0.0298011	0.0925028
		0.120844	0.0640157	0.179301
		0.149545	0.0266643	0.134167
		0.149597	0.0528753	0.203174
		0.164219	0.0429244	0.195283
		0.0755616	0.0531075	0.103217
		0.174446	0.041519	0.086755
		0.0765648	0.0952119	0.250753
		0.12858	0.0696878	0.0886873
		0.109865	0.0732016	0.0922707
		0.135858	0.0352255	0.111623
		0.146058	0.0854696	0.0925023
		0.15252	0.110865	0.196854
		0.108096	0.0772765	0.156029
		0.0391193	0.0657599	0.132034
		0.230258	0.0610635	0.227666
		0.103259	0.07661	0.115104
		0.216962	0.0925113	0.314794
		0.109554	0.0678252	0.178494
		0.103912	0.0735699	0.185814
		0.211913	0.0493977	0.139493
		0.0808041	0.131602	0.0855317
		0.101975	0.0728447	0.248162
		0.200175	0.138691	0.140557
		0.111228	0.0444839	0.212033
		0.124728	0.0542513	0.195753
		0.0768654	0.0250486	0.290565
		0.0342248	0.0742875	0.176477
		0.000497699	0.0593123	0.115517
		0.000547786	0.0810893	0.0901292
		0.00168487	0.0458105	0.190139
		0.000544845	0.0198222	0.103206
		0.0663143	0.0465173	0.185092
		0.000492373	0.0417406	0.111455
		0.0165543	0.0875586	0.207381
		0.000447443	0.118171	0.239241
		0.000579298	0.0326166	0.0857277
		0.00099251	0.094046	0.226135
		0.0103494	0.0609793	0.204171
		0.000539116	0.0897359	0.210537
		0.000520978	0.139657	0.123339
		0.000503564	0.131032	0.137491
		0.00046516	0.0234648	0.215455
		0.000411944	0.126936	0.144215
		0.000430594	0.0982326	0.158581
		0.0480007	0.0308597	0.160203
		0.000508622	0.081611	0.0981413
		0.108945	0.0451191	0.134171
		0.270366	0.0633019	0.168134
		0.128529	0.163006	0.163819
		0.258491	0.0874448	0.159215
		0.121939	0.159913	0.227586
		0.139928	0.0802072	0.16441
		0.122847	0.116997	0.323862
		0.161453	0.0505731	0.130729
		0.290965	0.0983905	0.120999
		0.222006	0.0472939	0.118382
		0.174556	0.0605449	0.126678
		0.164682	0.0686123	0.168322
		0.221565	0.084316	0.264859
		0.157884	0.0777454	0.157626
		0.200367	0.0654153	0.106382
		0.24469	0.0381295	0.153315
		0.0803533	0.0204831	0.158222
		0.111305	0.0442988	0.277379
		0.0173712	0.0747535	0.141407
		0.147071	0.0420364	0.165279
		0.0580478	0.0542924	0.126723
		0.152448	0.0616499	0.142717
		0.017479	0.0443582	0.154378
		0.0887525	0.0385878	0.0796611
		0.0629021	0.0453283	0.157318
		0.1288	0.0588154	0.169509
		0.110303	0.0602467	0.109471
		0.121732	0.0162906	0.184767
		0.0713598	0.08593	0.13987
		0.14379	0.0597347	0.093495
		0.131696	0.0420883	0.145446
		0.096731	0.048388	0.15987
		0.171101	0.074226	0.168539
		0.115513	0.0330643	0.227058
		0.236628	0.0759084	0.151358
		0.0519636	0.0559551	0.0777467
		0.232642	0.0413285	0.114512
		0.153118	0.0452059	0.0869812
		0.141663	0.0406094	0.13942
		0.15894	0.0132846	0.129954
		0.160685	0.0252296	0.203904
		0.16063	0.0559597	0.244795
		0.135973	0.0371351	0.0984867
		0.0852652	0.0354316	0.193901
		0.00970277	0.0476823	0.146376
		0.0891958	0.0391998	0.106591
		0.116408	0.00999035	0.17278
		0.0574365	0.181894	0.144774
		0.0738618	0.0273121	0.112008
		0.197968	0.031029	0.158204
		0.0734906	0.0604552	0.135011
		0.0644555	0.0596425	0.13004
		0.171058	0.0239557	0.220846
		0.0607796	0.0608985	0.16063
		0.0553391	0.0195004	0.166811
		0.0684988	0.0266622	0.173505
		0.166811	0.0420705	0.193191
		0.0723827	0.0177966	0.132725
		0.196022	0.0195488	0.127314
		0.0604259	0.0240935	0.102743
		0.138875	0.00995674	0.143202
		0.119234	0.0223711
		0.125919	0.0806331
		0.0602646	0.029306
		0.029369	0.0365801
		0.0673811	0.0439556
		0.0766809	0.080549
		0.0966185	0.0174577
		0.0994857	0.0432304
		0.106919	0.0320554
		0.0754377	0.022806
		0.0933897	0.0123117
		0.110413	0.0241502
		0.135872	0.0255885
		0.0980559	0.022652
		0.0712027	0.0236514
		0.173505	0.0244542
		0.0810153	0.00254404
		0.0942168	0.0104672
		0.193191	0.0292022
		0.0876472	0.0224001
		0.185591	0.000819222
		0.132725	0.0143098
		0.054384	0.0108637
		0.185877	0.000625248
		0.0596066	0.000429942
		0.0644729	0.000397299
		0.0469048	0.0190337
		0.0832471	0.000460019
		0.127314	0.000645653
		0.0381027	0.0252862
		0.133288	0.045531
		0.0670163	0.0977825
		0.0762045	0.0926406
		0.125376	0.0429118
		0.0683416	0.0588296
		0.0668278	0.066382
		0.157779	0.0852147
		0.136895	0.0351806
		0.0707905	0.0400756
		0.130387	0.0389067
		0.0345534	0.102495
		0.0563338	0.140653
		0.0793756	0.0274238
		0.0788015	0.117813
		0.154967	0.0552565
		0.0503914	0.102081
		0.128155	0.084539
		0.0766877	0.10646
		0.0639043	0.161967
		0.0622384	0.120919
		0.0521297	0.10232
		0.0492444	0.0517724
		0.0612728	0.144541
		0.295392	0.0885754
		0.152031	0.0703862
		0.310162	0.0575129
		0.0767231	0.0362388
		0.147144	0.0522792
		0.108675	0.0583746
		0.0994742	0.0508579
		0.128332	0.0759201
		0.245604	0.0386269
		0.142646	0.0603785
		0.133008	0.0467288
		0.095236	0.0499239
		0.0929332	0.0784667
		0.0753522	0.0665223
		0.129863	0.0341696
		0.0936819	0.0639172
		0.092627	0.0451438
		0.163107	0.0581604
		0.13297	0.0612305
		0.0974076	0.0353826
		0.0856318	0.0639596
		0.073924	0.0466979
		0.128234	0.031999
		0.0642839	0.110151
		0.070383	0.140621
		0.102633	0.0661929
		0.0513105	0.0639177
		0.116689	0.101387
		0.0981097	0.0490254
		0.0915939	0.0473295
		0.158859	0.0597824
		0.0916062	0.0797239
		0.119665	0.0521913
		0.0585394	0.0851655
		0.106031	0.0778584
		0.0907255	0.0432326
		0.20435	0.055935
		0.16076	0.0539572
		0.072066	0.0562194
		0.102743	0.0489797
		0.127934	0.0550267
		0.153953	0.0380843
		0.0868829	0.0451123
		0.147344	0.0599154
		0.357376	0.0590214
		0.104886	0.0768396
		0.0889329	0.0293093
		0.11866	0.0373152
		0.23028	0.0286451
		0.0536862	0.0427794
		0.0236472	0.0203923
		0.0878387	0.0201728
		0.119526	0.0414773
		0.108563	0.0230468
		0.230116	0.0223937
		0.0951188	0.0401637
		0.143202	0.0357097
		0.147782	0.032635
		0.163795	0.0358091
		0.175031	0.0316896
		0.143385	0.0364856
		0.246577	0.030478
		0.124095	0.0334252
		0.13964	0.0593413
		0.125816	0.0393769
		0.172603	0.0485083
		0.120195	0.10756
		0.151258	0.0788884
		0.0989842	0.047791
		0.0823519	0.0259656
		0.131303	0.0863929
		0.0745043	0.149865
		0.119301	0.0364085
		0.156048	0.0707403
		0.0697501	0.0293681
		0.134212	0.0342186
		0.091048	0.0288854
		0.360963	0.024459
		0.179151	0.0433632
		0.101718	0.0237157
		0.107476	0.056621
		0.237542	0.0691103
		0.0100125	0.0587152
		0.110327	0.053123
		0.0839973	0.106539
		0.162545	0.0406422
		0.101139	0.0645547
		0.130657	0.0280764
		0.182296	0.0511664
		0.0546781	0.0202911
		0.156696	0.0504569
		0.10614	0.000384461
		0.123525	0.000405682
		0.0597974	0.0185534
		0.075165	0.000569083
		0.206641	0.000603432
		0.143682	0.00042911
		0.11641	0.000449378
		0.0762897	0.00114545
		0.156389	0.000514229
		0.0699383	0.00045476
		0.178267	0.0296929
		0.0842717	0.00588725
		0.227913	0.036289
		0.147096	0.000447426
		0.0892543	0.000833947
		0.097618	0.000555344
		0.0862896	0.00507824
		0.0544204	0.000490337
		0.197587	0.00437823
		0.0623968	0.00525621
		0.0505249	0.000458506
		0.0617838	0.000488864
		0.119117	0.000357209
		0.0589323	0.000405183
		0.0563263	0.0324
		0.0363667	0.0424607
		0.0607388	0.000523978
		0.18036	0.000475687
		0.0807195	0.000370196
		0.146655	0.000324763
		0.0426601	0.000416671
		0.0752152	0.013666
		0.0611056	0.00039261
		0.0840462	0.010445
		0.054461	0.0186019
		0.0582933	0.000472363
		0.0231943	0.000385679
		0.0287101	0.000514495
		0.0705615	0.0173104
		0.136088	0.000470345
		0.0909882	0.000446756
		0.0777975	0.0144096
		0.106838	0.00051369
		0.157477	0.00942014
		0.0661323	0.000398554
		0.0313056	0.0130494
		0.0868348	0.0282823
		0.102635	0.00820923
		0.165647	0.000719535
		0.0624572	0.038634
		0.116332	0.000452036
		0.102357	0.000483287
		0.135835	0.000471631
		0.1021	0.000449378
		0.0795187	0.0167368
		0.0705735	0.000508776
		0.0660637	0.000555875
		0.0907818	0.0161429
		0.0644585	0.0145646
		0.225242	0.000542442
		0.153347	0.000506564
		0.0336065	0.000524574
		0.105044	0.00137823
		0.0780302	0.000402664
		0.0706318	0.000469864
		0.0748865	0.000526105
		0.0585888	0.000519986
		0.231127	0.000583985
		0.0972663	0.000557638
		0.0759198	0.000585297
		0.23972	0.000476891
		0.0894805	0.000642056
		0.0651316	0.000607563
		0.0903783	0.00100222
		0.0922925	0.000601424
		0.133128	0.000773043
		0.0788434	0.000528815
		0.117199	0.0412384
		0.0878267	0.000538494
		0.0445409	0.00465551
		0.0902901	0.000545898
		0.000590338	0.0460183
		0.000588671	0.00597844
		0.000433182	0.0396939
		0.000574788	0.000751936
		0.000701191	0.000657655
		0.00050531	0.0158492
		0.000599082	0.0850586
		0.000537044	0.0355802
		0.000750507	0.0617142
		0.000694758	0.114862
		0.000517689	0.0317442
		0.000747105	0.0277157
		0.000911172	0.073445
		0.108186	0.0486571
		0.01628	0.0349923
		0.0432361	0.0848905
		0.0456639	0.0975069
		0.000559559	0.098406
		0.00056434	0.0893958
		0.000603971	0.0874773
		0.000499206	0.0902511
		0.000526804	0.0701121
		0.000539862	0.202705
		0.000512354	0.102019
		0.0007354	0.0623931
		0.00061004	0.0693811
		0.000561164	0.0607919
		0.000642942	0.175946
		0.000557518	0.0554452
		0.000581986	0.0720177
		0.000723278	0.0599635
		0.000640879	0.0591277
		0.000681198	0.00159752
		0.00106962	0.0194323
		0.027259	0.0270823
		0.000566537	0.000701152
		0.000982867	0.000606975
		0.000608495	0.000715897
		0.0446323	0.000654168
		0.0883185	0.000628615
		0.138023	0.000689079
		0.0807504	0.000573676
		0.0856652	0.000725631
		0.0632624	0.00062184
		0.114834	0.000776668
		0.13875	0.000498049
		0.272693	0.000660924
		0.00103734	0.000603601
		0.000660019	0.000680648
		0.0478662	0.000615865
		0.000689503	0.065309
		0.000585647	0.0995948
		0.000600152	0.0198858
		0.0366887	0.0238238
		0.000705324	0.0462202
		0.00060549	0.0450334
		0.000677467	0.046264
		0.000675921	0.0515722
		0.00069448	0.0306109
		0.000443929	0.000456494
		0.000531141	0.000426631
		0.000598263	0.00366474
		0.0160989	0.000666429
		0.117452	0.000668626
		0.000610194	0.000690157
		0.00056935	0.000472602
		0.000555892	0.00054333
		0.0631086	0.0169811
		0.0655182	0.00050957
		0.13623	0.000440928
		0.21803	0.000396722
		0.105111	0.000483336
		0.181805	0.000547714
		0.0689108	0.0475933
		0.0686196	0.060539
		0.0735077	0.140475
		0.198813	0.0547939
		0.234313	0.0146454
		0.134253	0.059681
		0.138872	0.0485808
		0.110829	0.126113
		0.000566032	0.068821
		0.000727644	0.0670932
		0.000553604	0.0425583
		0.000529925	0.151555
		0.000513556	0.0579948
		0.00049793	0.0534912
		0.000620763	0.045008
		0.000481101	0.0648697
		0.000509737	0.106511
		0.000721812	0.130956
		0.00050255	0.0564895
		0.000525874	0.0571402
		0.000701783	0.0241426
		0.000432038	0.0562066
		0.00051034	0.0304668
		0.00109205	0.000759861
		0.000602415	0.0183598
		0.000540828	0.000558576
		0.000748078	0.000665743
		0.00070066	0.000524921
		0.00105578	0.000481858
		0.000380713	0.0218162
		0.000728638	0.018171
		0.000452313	0.000493177
		0.0286024	0.000672361
		0.00057515	0.000582491
		0.000556062	0.000641424
		0.000456415	0.0398148
		0.000701806	0.00218447
		0.000536495	0.000756177
		0.000605646	0.000530658
		0.000627989	0.000549504
		0.0192893	0.00340297
		0.0146602	0.000486525
		0.000617814	0.000486018
		0.000642721	0.000625402
		0.0507169	0.000509765
		0.000644684	0.00059382
		0.000542431	0.000549813
		0.00110919	0.000480021
		0.0376415	0.000586679
		0.0251765	0.000589552
		0.0244469	0.000588836
		0.000640312	0.0507126
		0.000603494	0.000542868
		0.000547259	0.000626234
		0.000669191	0.000436388
		0.000634528	0.000511312
		0.000670634	0.0146633
		0.000577309	0.000561058
		0.00072545	0.000537419
		0.000707095	0.000556668
		0.000715275	0.000540722
		0.000711615	0.000477862
		0.000515583	0.000508535
		0.000583188	0.000506273
		0.000559355	0.000390682
		0.00121401	0.000516009
		0.00114908	0.000449887
		0.0538592	0.000360068
		0.000834904	0.000596034
		0.000701558	0.000529119
		0.000648553	0.000625689
		0.0893571	0.000621862
		0.00118261	0.000477458
		0.000602519	0.000534628
		0.000603776	0.000595824
		0.000632262	0.000528409
		0.000594108	0.00108573
		0.000589499	0.0179182
		0.000618454	0.00296843
		0.000741843	0.000564089
		0.000724041	0.00053981
		0.000773871	0.000529064
		0.000693523	0.000563821
		0.0779828	0.00052647
		0.00256648	0.0125713
		0.000428446	0.0180166
		0.000671514	0.000555465
		0.000698368	0.016882
		0.000684144	0.000478313
		0.0637002	0.000623251
		0.000493155	0.000648563
		0.000607818	0.000516997
		0.000615392	0.000533841
		0.000577577	0.000797998
		0.000633677	0.000603443
		0.000646711	0.0155181
		0.000670998	0.000505119
		0.037068	0.00056937
		0.0543726	0.0206954
		0.0720128	0.020089
		0.0986116	0.000643185
		0.0504743	0.0311874
		0.0643182	0.0223168
		0.117666	0.000628563
		0.000571333	0.000638522
		0.0225026	0.00057908
		0.000614	0.00067131
		0.000754323	0.0221572
		0.00505405	0.000629567
		0.0174653	0.000634227
		0.0360774	0.000547316
		0.0513094	0.00061751
		0.00395314	0.0202392
		0.00273423	0.000598754
		0.000645398	0.00079701
		0.000608279	0.0229032
		0.0568191	0.000535771
		0.000762567	0.000645092
		0.000863421	0.000548308
		0.00089196	0.0479413
		0.0466562	0.000577385
		0.0645714	0.000803115
		0.0493853	0.000574182
		0.106815	0.000533429
		0.049025	0.000714292
		0.0669179	0.000609358
		0.0784924	0.000695467
		0.0594153	0.000641151
		0.0816433	0.000637855
		0.135792	0.000684113
		0.105118	0.000649412
		0.0920627	0.000801914
		0.0618203	0.000661403
		0.0669875	0.000617693
		0.0658578	0.0114127
		0.0747444	0.0127049
		0.0511292	0.000565208
		0.137729	0.10585
		0.0555628	0.119873
		0.1384	0.0927122
		0.0518719	0.000591412
		0.0813417	0.0425613
		0.0692367	0.00059418
		0.0655652	0.000692569
		0.000525991	0.0421602
		0.000529424	0.000655709
		0.000563234	0.000710858
		0.00049557	0.000617359
		0.000584166	0.000626297
		0.000553499	0.00056969
		0.000517647	0.000660216
		0.000647374	0.000665952
		0.000724413	0.0412908
		0.000399613	0.00058614
		0.000461111	0.000929134
		0.000598422	0.00132518
		0.000512636	0.000606377
		0.00066798	0.000717042
		0.000535787	0.000712633
		0.000673679	0.0455346
		0.0735942	0.029938
		0.0402385	0.000829387
		0.0724657	0.000952926
		0.000811303	0.000870749
		0.0313002	0.024307
		0.000625002	0.000589103
		0.000719698	0.000798464
		0.000588904	0.0269997
		0.000624995	0.00090812
		0.000581906	0.00059257
		0.000650253	0.000542355
		0.000731969	0.000503907
		0.000862787	0.0168883
		0.000610582	0.0283483
		0.000593186	0.0152524
		0.00472905	0.00728009
		0.000769777	0.00298736
		0.000515022	0.0428611
		0.000556881	0.00249338
		0.00075988	0.000610984
		0.0005928	0.00062003
		0.000527104	0.013356
		0.146363	0.000655423
		0.0561968	0.0168807
		0.16247	0.00889296
		0.0871462	0.000574866
		0.100439	0.000684382
		0.12367	0.014579
		0.018149	0.052548
		0.0670685	0.000612117
		0.0466566	0.000980573
		0.0635675	0.0137729
		0.0326414	0.00115061
		0.136826	0.000640999
		0.0450389	0.000655209
		0.0724727	0.0128872
		0.0727699	0.011977
		0.000463464	0.0434832
		0.000516249	0.0433315
		0.000501536	0.0244342
		0.000469693	0.0328751
		0.0005066	0.0231841
		0.000565642	0.0114147
		0.000465054	0.0678129
		0.000479882	0.0244375
		0.000519709	0.0172106
		0.000474209	0.0146076
		0.000535846	0.0208508
		0.000492612	0.0191047
		0.000553993	0.00057014
		0.00048507	0.000582471
		0.0822868	0.000544659
		0.0447437	0.000726105
		0.0551601	0.000698814
		0.0298999	0.000611778
		0.0355502	0.000545432
		0.0223562	0.0005283
		0.034293	0.000519888
		0.0691547	0.0125649
		0.0500944	0.000537797
		0.102504	0.000505559
		0.0553441	0.0140946
		0.110903	0.000665939
		0.113692	0.000689899
		0.13019	0.000636394
		0.0703074	0.000767102
		0.142658	0.000541356
		0.0769162	0.000604349
		0.0860461	0.00835189
		0.0680966	0.000563821
		0.116096	0.0389474
		0.0502261	0.000950364
		0.0496963	0.000777832
		0.091551	0.000736757
		0.0337144	0.0625404
		0.0322876	0.000718253
		0.0504225	0.000968629
		0.0912661	0.0466606
		0.146862	0.0184088
		0.0837118	0.00065586
		0.118169	0.0044462
		0.0774996	0.000829478
		0.0577057	0.000800465
		0.119892	0.0308519
		0.0637077	0.000731424
		0.0597299	0.000775112
		0.0739874	0.000672357
		0.102296	0.000738755
		0.0839335	0.000486086
		0.104706	0.000730834
		0.090883	0.00073821
		0.0577268	0.000690117
		0.104509	0.000565072
		0.129796	0.00060399
		0.0698905	0.000682681
		0.140517	0.000661375
		0.0732018	0.0005433
		0.0950193	0.000768319
		0.0812572	0.000647619
		0.0998208	0.000708324
		0.153165	0.000704245
		0.234944	0.000737563
		0.0689476	0.000725912
		0.0977256	0.000815752
		0.082955	0.000846821
		0.231611	0.000790394
		0.190492	0.000961999
		0.0777299	0.000878365
		0.0664289	0.000752626
		0.0717796	0.0550524
		0.134442	0.00118317
		0.0679234	0.000736567
		0.257131	0.0269819
		0.0645371	0.0646919
		0.0906822	0.0364942
		0.0533403	0.0822607
		0.106464	0.117858
		0.0861158	0.0607379
		0.112541	0.085878
		0.0712334	0.0941974
		0.085074	0.0816443
		0.169203	0.0687194
		0.0560936	0.0970793
		0.113928	0.11296
		0.0866072	0.0523087
		0.0863275	0.107535
		0.0230576	0.0542208
		0.0715693	0.0571147
		0.0985112	0.0658723
		0.126538	0.0709702
		0.125314	0.0585164
		0.10184	0.073544
		0.200454	0.0557489
		0.0833825	0.0452071
		0.138255	0.0426823
		0.0642463	0.047942
		0.073989	0.0285834
		0.0598115	0.0237733
		0.0357169	0.0350492
		0.0328927	0.0354665
		0.0811593	0.0312837
		0.197418	0.079977
		0.0480862	0.0724233
		0.177319	0.0506721
		0.0525845	0.0200658
		0.113298	0.000505559
		0.0584834	0.000563941
		0.0611111	0.00051456
		0.0710865	0.000704164
		0.054947	0.000591983
		0.0513957	0.000446887
		0.00522151	0.00957423
		0.0461288	0.0237453
		0.0705087	0.000484249
		0.135603	0.000531461
		0.0712241	0.0108114
		0.0881243	0.000526829
		0.136719	0.0278161
		0.109779	0.019268
		0.107435	0.0255434
		0.111853	0.000571744
		0.208928	0.0012061
		0.0746734	0.000647297
		0.221236	0.021528
		0.122682	0.000788176
		0.186247	0.000702089
		0.147513	0.0173101
		0.0985564	0.000586831
		0.206127	0.000653385
		0.0854558	0.0159619
		0.125839	0.000519739
		0.217018	0.000667044
		0.158184	0.000596519
		0.149127	0.000523202
		0.146409	0.0104831
		0.280137	0.0289653
		0.0666473	0.000532879
		0.110901	0.00051493
		0.121624	0.000612765
		0.282812	0.0175959
		0.161832	0.0522618
		0.108013	0.0442427
		0.161245	0.0425039
		0.0930414	0.0440244
		0.0901701	0.0345835
		0.203857	0.0292816
		0.209672	0.0583517
		0.164396	0.0288218
		0.0908284	0.0320481
		0.076864	0.0367121
		0.0465341	0.0456893
		0.104429	0.0645651
		0.0205127	0.021697
		0.0784286	0.0227423
		0.125406	0.0200428
		0.110167	0.0165887
		0.0970869	0.0235802
		0.0969739	0.0291841
		0.0880843	0.0442305
		0.156309	0.048888
		0.136326	0.0489844
		0.111799	0.0340753
		0.0685613	0.120855
		0.200853	0.0406291
		0.117779	0.050599
		0.0800153	0.0729406
		0.224898	0.0796251
		0.103889	0.046952
		0.279548	0.0588705
		0.255096	0.0715748
		0.15287	0.0780806
		0.168692	0.0825837
		0.185656	0.0599157
		0.139556	0.0689373
		0.106303	0.0690179
		0.155554	0.0532637
		0.17178	0.0647643
		0.119916	0.103614
		0.110852	0.0733433
		0.166641	0.0504395
		0.144772	0.113182
		0.150026	0.0558719
		0.0304715	0.101092
		0.162249	0.0407588
		0.104464	0.0304644
		0.149119	0.0282249
		0.230301	0.0382062
		0.101335	0.0476822
		0.169833	0.104473
		0.0910007	0.0801822
		0.113262	0.08064
		0.143152	0.043009
		0.296455	0.0437518
		0.224939	0.0835439
		0.0980213	0.0533232
		0.233923	0.0367714
		0.126413	0.0568541
		0.132674	0.0718388
		0.148062	0.0587766
		0.17799	0.0851537
		0.107077	0.0269848
		0.0774229	0.106033
		0.0880396	0.109762
		0.0590704	0.0448428
		0.123991	0.0252399
		0.107094	0.0282539
		0.0947195	0.0773087
		0.124346	0.0303871
		0.0890297	0.0202727
		0.0557357	0.0544772
		0.193674	0.165256
		0.0551055	0.0423616
		0.160157	0.11544
		0.076976	0.0881572
		0.110071	0.0415599
		0.105336	0.0194776
		0.114952	0.0436223
		0.0852553	0.0399184
		0.117612	0.0920756
		0.0870384	0.0633304
		0.376576	0.0550559
		0.0864377	0.0580401
		0.0638825	0.0909773
		0.231929	0.0371685
		0.242971	0.0524621
		0.221878	0.0666579
		0.108711	0.0535652
		0.0842208	0.0580248
		0.130256	0.0514966
		0.0671365	0.0689013
		0.12679	0.0701987
		0.113835	0.0400723
		0.140417	0.106746
		0.174741	0.0680858
		0.126708	0.0809814
		0.153288	0.0785577
		0.219654	0.123254
		0.203113	0.0683555
		0.060638	0.0977958
		0.108114	0.0751156
		0.0802061	0.0456899
		0.148795	0.0496113
		0.119381	0.0555338
		0.11693	0.058498
		0.125452	0.0399407
		0.108097	0.0686772
		0.185126	0.111144
		0.0219077	0.108258
		0.0665754	0.0778986
		0.115604	0.0949273
		0.0876419	0.0794134
		0.160217	0.0392943
		0.0991541	0.105055
		0.147625	0.0948053
		0.177695	0.0633922
		0.163436	0.0528721
		0.0985217	0.0235449
		0.181248	0.0442612
		0.0719274	0.0468683
		0.0742842	0.130219
		0.0749968	0.0756108
		0.0617004	0.0623082
		0.0708821	0.0648268
		0.108557	0.118934
		0.205271	0.086044
		0.0992864	0.0355825
		0.125486	0.0827528
		0.0525622	0.0503583
		0.0737	0.0693097
		0.110137	0.096626
		0.174418	0.149148
		0.12639	0.081728
		0.0585969	0.0630381
		0.122499	0.120142
		0.132472	0.0620034
		0.205118	0.0655655
		0.0938268	0.134552
		0.165669	0.119519
		0.105428	0.0868604
		0.0828009	0.0927749
		0.129124	0.0648124
		0.109851	0.0806645
		0.081341	0.0310255
		0.105939	0.0535336
		0.341137	0.0773787
		0.0241834	0.0675337
		0.204835	0.145978
		0.116304	0.086648
		0.0861447	0.0329039
		0.268452	0.0410071
		0.131475	0.0403399
		0.11689	0.0482743
		0.0721845	0.0699564
		0.0969038	0.0529507
		0.100419	0.0531721
		0.110646	0.105921
		0.0528918	0.0838215
		0.0753036	0.0895271
		0.0728785	0.0634701
		0.026669	0.145105
		0.0878896	0.0864921
		0.0840307	0.0587607
		0.0769029	0.0566969
		0.0796265	0.0866696
		0.150559	0.0432957
		0.0785018	0.130288
		0.18189	0.06886
		0.0857411	0.0636812
		0.0650431	0.0587452
		0.160642	0.0647635
		0.142019	0.0650103
		0.0695344	0.110825
		0.0960989	0.0415078
		0.0657405	0.0402727
		0.0834213	0.0983178
		0.0481703	0.0443252
		0.161238	0.0251228
		0.070425	0.0407011
		0.103477	0.0626972
		0.0506235	0.0485513
		0.0666924	0.042178
		0.0452805	0.125232
		0.124135	0.132913
		0.00530994	0.0421817
		0.148314	0.0360233
		0.138848	0.0493035
		0.184375	0.0451517
		0.119551	0.0464258
		0.0318764	0.0954988
		0.0743601	0.0441028
		0.162481	0.0747323
		0.0871504	0.0552745
		0.039803	0.0347623
		0.0603821	0.0192484
		0.0732773	0.134807
		0.0413771	0.0592909
		0.0557907	0.0499404
		0.0796882	0.0234944
		0.124549	0.0413798
		0.0606269	0.0294633
		0.0648295	0.0449255
		0.081203	0.0584956
		0.142572	0.0563315
		0.124017	0.0351126
		0.217651	0.0595854
		0.180259	0.0373426
		0.0531669	0.0898117
		0.070098	0.0639536
		0.20221	0.0490391
		0.0893362	0.0478283
		0.135637	0.0552596
		0.0864324	0.0552531
		0.0766502	0.0676198
		0.202508	0.026118
		0.101762	0.0260024
		0.0944191	0.0436624
		0.170672	0.0152865
		0.101091	0.0677995
		0.156266	0.0264034
		0.105428	0.0160913
		0.150316	0.0183655
		0.111706	0.100768
		0.187314	0.102392
		0.0570405	0.0912545
		0.127132	0.0599616
		0.146259	0.0550835
		0.0826062	0.0582682
		0.0467349	0.0296229
		0.115761	0.042256
		0.133192	0.0457153
		0.0461151	0.0222995
		0.0873907	0.0220975
		0.0973794	0.0528283
		0.132649	0.0184884
		0.0533841	0.0342306
		0.0827783	0.0337202
		0.132962	0.0297287
		0.133959	0.0755938
		0.0405447	0.0665239
		0.0580694	0.0927721
		0.0591964	0.0560384
		0.176186	0.02601
		0.0321914	0.0201604
		0.0158109	0.0227438
		0.0829906	0.0139133
		0.238372	0.0433898
		0.128487	0.0509301
		0.0936156	0.0576687
		0.0667691	0.0454231
		0.0924641	0.0324605
		0.137664	0.0797545
		0.0851452	0.0364952
		0.12884	0.00227283
		0.150648	0.000840744
		0.207559	0.00409521
		0.0635935	0.000548562
		0.127126	0.000543414
		0.069933	0.015498
		0.0599645	0.00770941
		0.0909098	0.0135736
		0.139987	0.00894967
		0.0422772	0.00054175
		0.132162	0.0353372
		0.181748	0.0270379
		0.185123	0.0280423
		0.19867	0.000733479
		0.1285	0.000906807
		0.065803	0.000705905
		0.162873	0.000775499
		0.13225	0.0340559
		0.0778771	0.000763515
		0.0507883	0.000753632
		0.106064	0.0319227
		0.118738	0.000606546
		0.120975	0.000528965
		0.0780244	0.000542341
		0.195508	0.000576229
		0.0950007	0.000591263
		0.155342	0.0196461
		0.12939	0.0206588
		0.0718395	0.000587296
		0.0762647	0.0281032
		0.140889	0.00062897
		0.177694	0.00065368
		0.0720182	0.000620804
		0.265811	0.000563256
		0.129941	0.000496311
		0.15606	0.0241724
		0.198304	0.0566325
		0.0343505	0.0345046
		0.113975	0.0407403
		0.100999	0.0871567
		0.063766	0.0625076
		0.0443817	0.0788179
		0.0570297	0.0408679
		0.114899	0.130858
		0.139304	0.0353373
		0.0747181	0.0832396
		0.0987382	0.0455281
		0.172373	0.0986521
		0.0683065	0.0627597
		0.171118	0.0584645
		0.245022	0.023088
		0.147603	0.0465517
		0.153912	0.104885
		0.038797	0.0993455
		0.0988761	0.0557581
		0.0601633	0.0531872
		0.0727512	0.066736
		0.0899751	0.0370265
		0.0874059	0.0345382
		0.0624852	0.0484404
		0.0594535	0.0212594
		0.0668817	0.019522
		0.184524	0.0480423
		0.0523969	0.047784
		0.0135596	0.0896573
		0.17235	0.0539437
		0.0772444	0.0575435
		0.097863	0.0575629
		0.104997	0.0554622
		0.0937519	0.0575753
		0.183694	0.0626701
		0.172671	0.0911326
		0.222637	0.0960291
		0.153042	0.0659039
		0.164496	0.0736417
		0.0924658	0.0132176
		0.152006	0.0577024
		0.132708	0.0550072
		0.119031	0.0803877
		0.0611664	0.103067
		0.13256	0.0515681
		0.0967599	0.040047
		0.116002	0.0577157
		0.205851	0.000431836
		0.198484	0.0188525
		0.174536	0.0272543
		0.0654842	0.0151106
		0.0824386	0.00944421
		0.0762247	0.0172542
		0.121818	0.00937985
		0.221556	0.000660508
		0.126819	0.0195372
		0.191008	0.00101929
		0.125706	0.000715971
		0.0881909	0.0134224
		0.145622	0.0141972
		0.186931	0.0119296
		0.0502932	0.000648766
		0.189367	0.000660046
		0.0305889	0.0148675
		0.108835	0.000688469
		0.0879639	0.0316863
		0.187421	0.016566
		0.143783	0.0160321
		0.130278	0.000737984
		0.0755765	0.0233925
		0.0947899	0.00670785
		0.0938853	0.00130975
		0.125619	0.000661518
		0.0838538	0.0270967
		0.113129	0.0848895
		0.256426	0.000781121
		0.359262	0.000818138
		0.135752	0.0361823
		0.271007	0.000591178
		0.154594	0.000694216
		0.134876	0.0197951
		0.0828162	0.000598263
		0.0618672	0.000688177
		0.103759	0.000736289
		0.0586078	0.00065484
		0.069814	0.000641982
		0.0639501	0.01582
		0.0608993	0.000623665
		0.00650801	0.0112031
		0.0543333	0.000543233
		0.0786599	0.000524856
		0.121191	0.0689297
		0.0817854	0.0392986
		0.154529	0.0431644
		0.0616938	0.0154077
		0.0760367	0.0480598
		0.0746419	0.0404022
		0.090613	0.0447524
		0.078826	0.0470438
		0.142214	0.0379969
		0.017918	0.052691
		0.0470995	0.0883095
		0.0431944	0.0484294
		0.0813347	0.041332
		0.0569052	0.0323012
		0.162467	0.0457829
		0.0747364	0.0472962
		0.0698734	0.0369407
		0.0717493	0.052516
		0.0759706	0.0531753
		0.172279	0.0316332
		0.03448	0.0404161
		0.0628554	0.0447751
		0.108324	0.029536
		0.164353	0.0750163
		0.0736786	0.0959536
		0.0782324	0.0341459
		0.0166687	0.0580952
		0.121463	0.0213341
		0.114206	0.024768
		0.0944471	0.0278713
		0.076017	0.0165832
		0.12784	0.0229037
		0.21036	0.0619971
		0.0635221	0.0304564
		0.0738104	0.0350841
		0.152684	0.0293166
		0.0561649	0.0190941
		0.0744671	0.0500959
		0.0875519	0.018744
		0.108071	0.025345
		0.13357	0.0205439
		0.0790443	0.0285709
		0.0648866	0.0187327
		0.0324738	0.0269284
		0.12701	0.0449042
		0.0432384	0.026902
		0.0580487	0.0429123
		0.0656736	0.0402731
		0.0404577	0.0376538
		0.109108	0.0516866
		0.0569329	0.0551853
		0.0586839	0.0197941
		0.108789	0.0141623
		0.0495683	0.0246952
		0.0542087	0.0166097
		0.159609	0.0533384
		0.0277768	0.0266075
		0.174204	0.0185823
		0.0570664	0.0359621
		0.0757807	0.0207091
		0.0673465	0.0221692
		0.0502708	0.0102892
		0.168507	0.0263318
		0.12832	0.00785304
		0.0784842	0.0187983
		0.0735349	0.0109206
		0.0247886	0.0162355
		0.107985	0.0517598
		0.0491903	0.0389273
		0.0946284	0.0441657
		0.0814142	0.038167
		0.0589315	0.0414272
		0.0755727	0.101019
		0.058797	0.0402408
		0.0783972	0.0241987
		0.0307933	0.0853234
		0.0505106	0.0437024
		0.0550311	0.0530923
		0.12346	0.0405869
		0.0309269	0.0287854
		0.0214383	0.0425654
		0.196179	0.0506151
		0.093141	0.0232275
		0.0732169	0.043401
		0.0476999	0.0290839
		0.0420691	0.0893614
		0.0502909	0.0568652
		0.0529142	0.075395
		0.0792247	0.104127
		0.0310912	0.119076
		0.0452394	0.0780094
		0.0400463	0.0488732
		0.10739	0.0643618
		0.0614039	0.103521
		0.125706	0.0389546
		0.0889094	0.197071
		0.0390619	0.095447
		0.174923	0.0403688
		0.0621274	0.0366172
		0.0505841	0.0569641
		0.0323277	0.107128
		0.0683871	0.0965876
		0.112503	0.0591533
		0.105513	0.0859577
		0.167751	0.0595539
		0.0630247	0.0867567
		0.117271	0.0582392
		0.0840683	0.0273283
		0.101269	0.0456488
		0.0592677	0.0529499
		0.0729789	0.0900001
		0.0533514	0.0694189
		0.0742099	0.0382216
		0.0452752	0.0431028
		0.0449487	0.0704627
		0.0691894	0.120526
		0.073197	0.070333
		0.125066	0.123459
		0.124962	0.0157463
		0.110672	0.0433488
		0.0435059	0.0554845
		0.0750784	0.0808528
		0.0423309	0.0359146
		0.0556757	0.000637573
		0.111425	0.0442114
		0.0206758	0.000753417
		0.0778042	0.00503566
		0.035798	0.0636049
		0.0706949	0.0401806
		0.0565844	0.0480948
		0.0297996	0.000590037
		0.111299	0.00197991
		0.0450275	0.0116925
		0.03389	0.000926578
		0.00047496	0.00085163
		0.000462718	0.000750071
		0.000475658	0.000873965
		0.000481619	0.00120266
		0.033114	0.0248858
		0.00042649	0.0635395
		0.000375219	0.00075998
		0.000482624	0.00139804
		0.000514113	0.000690646
		0.000508947	0.0252928
		0.00045897	0.000737163
		0.0140354	0.0361198
		0.000529447	0.000714084
		0.000442088	0.0315648
		0.000454047	0.0595846
		0.000450499	0.017146
		0.000422848	0.0511296
		0.000575726	0.0234879
		0.000515269	0.0233053
		0.000446237	0.0651367
		0.011693	0.0825622
		0.000616975	0.0549519
		0.0458767	0.0505313
		0.000532597	0.05402
		0.0264805	0.0202465
		0.055603	0.022824
		0.000472703	0.0164292
		0.000618932	0.0459001
		0.000493736	0.00973009
		0.000533553	0.056546
		0.000567224	0.0422791
		0.000647452	0.0180077
		0.00156504	0.0381164
		0.000418934	0.0405085
		0.00049897	0.0376643
		0.000613119	0.0245548
		0.114339	0.0399724
		0.0678711	0.0292081
		0.0957219	0.0497726
		0.151352	0.00473662
		0.130405	0.0365918
		0.0770268	0.0299984
		0.070826	0.0689028
		0.151518	0.0209927
		0.0506419	0.0585914
		0.161437	0.0189056
		0.0672815	0.025157
		0.0649006	0.057569
		0.0672526	0.0230873
		0.061289	0.0200614
		0.166462	0.0191675
		0.0688565	0.0283679
		0.243755	0.0163091
		0.286551	0.0540256
		0.109594	0.0261543
		0.126175	0.0361676
		0.0948134	0.0370431
		0.142736	0.0354163
		0.112528	0.0217603
		0.169306	0.035798
		0.133718	0.0397272
		0.000403029	0.0434219
		0.000541998	0.0449649
		0.000465207	0.0615689
		0.00048495	0.110976
		0.00247595	0.0321051
		0.00037874	0.0951023
		0.000356107	0.0815989
		0.0515756	0.0519003
		0.0469827	0.0489991
		0.000836227	0.0144746
		0.0590248	0.100839
		0.0353217	0.060708
		0.000645154	0.0577538
		0.000516818	0.0215543
		0.000438409	0.0437138
		0.000662019	0.0507943
		0.000732651	0.0388902
		0.123413	0.046924
		0.105097	0.12981
		0.0739733	0.0550131
		0.0788678	0.0461556
		0.0847978	0.0264559
		0.121901	0.0629436
		0.07887	0.114568
		0.10461	0.0479089
		0.0909499	0.026458
		0.139987	0.113606
		0.101639	0.0737387
		0.111225	0.0438518
		0.108244	0.0461739
		0.04778	0.0543063
		0.148053	0.0538575
		0.122257	0.046832
		0.0558205	0.0668581
		0.126948	0.0460897
		0.0631356	0.0746909
		0.000410072	0.115519
		0.000486659	0.0288443
		0.000375197	0.041259
		0.0389885	0.0367693
		0.0358348	0.0754915
		0.00170558	0.0445016
		0.00134345	0.05214
		0.000802794	0.000935319
		0.082359	0.0546679
		0.00752657	0.000641877
		0.000568607	0.000636813
		0.000700915	0.000666202
		0.000586521	0.000668267
		0.065094	0.0444838
		0.0107587	0.000729747
		0.0230559	0.000713303
		0.0318365	0.000552377
		0.0283763	0.000591258
		0.0190058	0.000530124
		0.0364257	0.000556469
		0.000460529	0.000722902
		0.0309705	0.000788092
		0.000550097	0.000769922
		0.000641627	0.00930868
		0.000705344	0.0121627
		0.014163	0.0391745
		0.000503062	0.000642694
		0.0205316	0.000691442
		0.0185536	0.000838483
		0.000397082	0.0117379
		0.0588464	0.000772936
		0.0669639	0.022879
		0.103948	0.00149723
		0.027034	0.00111315
		0.0361063	0.0248733
		0.0978487	0.0518878
		0.0494329	0.0367343
		0.0398436	0.0347543
		0.0355644	0.0871401
		0.000490157	0.0614992
		0.000478644	0.0230221
		0.000498895	0.0543293
		0.034252	0.049668
		0.000496887	0.0423132
		0.000536355	0.0599977
		0.00052069	0.0385178
		0.00049032	0.072786
		0.000664095	0.0623027
		0.000616554	0.0491813
		0.0315228	0.0275934
		0.0426568	0.0663108
		0.000500442	0.025025
		0.000483457	0.0219457
		0.0280958	0.0410258
		0.000469702	0.0228577
		0.0372862	0.0238154
		0.000473105	0.0273159
		0.00039559	0.0482298
		0.000480476	0.0411407
		0.000704279	0.0387502
		0.00042811	0.0229613
		0.000604088	0.0481943
		0.00121751	0.0225112
		0.00203213	0.0247149
		0.0103829	0.0335763
		0.0237995	0.0240109
		0.000454809	0.0165941
		0.000607345	0.0105429
		0.000548388	0.0189966
		0.000694031	0.0574933
		0.000881294	0.0320558
		0.00049924	0.0540988
		0.0328818	0.0365788
		0.0259176	0.0347964
		0.000602241	0.0643808
		0.0670132	0.0409321
		0.0340548	0.0271271
		0.000724549	0.0907734
		0.0116688	0.0286216
		0.0262845	0.0487228
		0.000670634	0.0253904
		0.000393037	0.0375187
		0.000446653	0.0230683
		0.000518727	0.0182575
		0.0343968	0.0251864
		0.000482537	0.0632954
		0.000676117	0.0297156
		0.000497063	0.0548019
		0.000536804	0.0217397
		0.00176485	0.015725
		0.00245594	0.0449839
		0.000466902	0.0261184
		0.000682057	0.0212288
		0.000488689	0.0307031
		0.000486213	0.0228529
		0.138363	0.0165626
		0.149656	0.0255081
		0.0747136	0.000878232
		0.17137	0.0428102
		0.173207	0.0224369
		0.212832	0.000385799
		0.10428	0.000900889
		0.0848741	0.0509196
		0.000586497	0.000633576
		0.0393937	0.0328889
		0.000528095	0.000944102
		0.000505946	0.000626652
		0.000716907	0.000832626
		0.0225121	0.000699047
		0.0329675	0.0138245
		0.088567	0.0127831
		0.000664427	0.0249073
		0.000698354	0.00054611
		0.000433806	0.000512609
		0.000646995	0.000519404
		0.00191024	0.00060231
		0.000595278	0.000593128
		0.000707048	0.0137259
		0.000469574	0.000521859
		0.000728215	0.00055631
		0.000608786	0.00314085
		0.000398418	0.000589851
		0.000410333	0.00063532
		0.000470715	0.00412839
		0.0154584	0.000528381
		0.000526246	0.000590524
		0.000972624	0.0112751
		0.000513041	0.000479672
		0.000421046	0.000585468
		0.000600926	0.000532129
		0.000637313	0.000398587
		0.0353127	0.0148264
		0.000481692	0.000385517
		0.000546655	0.000478534
		0.000480276	0.000601185
		0.0385363	0.00049078
		0.0515231	0.0176997
		0.0228454	0.0106082
		0.0289667	0.000492758
		0.034566	0.0006137
		0.0576719	0.000592008
		0.0304765	0.000779795
		0.105408	0.000902021
		0.0407002	0.000473654
		0.000540783	0.000468963
		0.000554689	0.0348034
		0.0264197	0.000413599
		0.017754	0.000637899
		0.000531295	0.000499559
		0.00057908	0.000668303
		0.000534247	0.000602681
		0.00116009	0.0408985
		0.000797589	0.000703695
		0.0185679	0.00374225
		0.000933257	0.000503633
		0.000595156	0.0332788
		0.000707217	0.000581075
		0.000585107	0.000667621
		0.0161462	0.000471494
		0.0250088	0.000631541
		0.00529488	0.0395245
		0.031515	0.000499643
		0.0439913	0.000508119
		0.037693	0.0248783
		0.0454487	0.000546457
		0.0925894	0.0349486
		0.0388789	0.0662149
		0.0348093	0.0399286
		0.04189	0.0492223
		0.043129	0.000641055
		0.0908474	0.00052234
		0.0592061	0.000641246
		0.0861707	0.00264756
		0.0930007	0.000517184
		0.117555	0.000667649
		0.0809623	0.000619771
		0.0673246	0.000624857
		0.0943494	0.000569229
		0.0925028	0.000553406
		0.0876217	0.0503716
		0.0862086	0.000901491
		0.0947217	0.00041168
		0.179301	0.0833867
		0.0843087	0.00230133
		0.0713841	0.000580681
		0.107811	0.000588726
		0.140968	0.0192008
		0.0781131	0.000641313
		0.1146	0.000504449
		0.110328	0.000639162
		0.228966	0.000731307
		0.187483	0.000567684
		0.0765347	0.000684672
		0.175308	0.0374916
		0.123389	0.000539679
		0.0826881	0.0852007
		0.108797	0.0470005
		0.0763734	0.054556
		0.0660614	0.0594476
		0.0390185	0.056142
		0.10587	0.089784
		0.0733385	0.0389498
		0.134167	0.0667516
		0.203174	0.0509157
		0.0986714	0.0913969
		0.195283	0.0465468
		0.11004	0.0973284
		0.274502	0.1016
		0.134353	0.0667302
		0.206775	0.081357
		0.137975	0.0348713
		0.0880071	0.0291689
		0.0629854	0.0731659
		0.103217	0.0566184
		0.0755571	0.0640318
		0.086755	0.0527052
		0.129353	0.0738841
		0.238611	0.0267224
		0.122225	0.0203585
		0.0709811	0.0309155
		0.0680631	0.0682511
		0.250753	0.0321461
		0.0980437	0.0490638
		0.11514	0.0552415
		0.000576289	0.029589
		0.00059404	0.0545142
		0.000705847	0.0278249
		0.000716015	0.0421009
		0.000693523	0.087557
		0.0375813	0.0806197
		0.000771205	0.0576673
		0.016542	0.0378481
		0.0197502	0.0736937
		0.000597127	0.000477071
		0.0578866	0.000710635
		0.0803935	0.000604564
		0.0275195	0.000625111
		0.0886873	0.0476326
		0.101209	0.00548268
		0.111937	0.000511802
		0.0638085	0.0652568
		0.0408428	0.0138934
		0.0763189	0.0339942
		0.0922707	0.00097135
		0.0672668	0.00048085
		0.111623	0.000806252
		0.155398	0.000407416
		0.112753	0.000490485
		0.000547827	0.000363304
		0.0437213	0.0062883
		0.000452689	0.062676
		0.000477595	0.000739165
		0.000602751	0.00043842
		0.000645798	0.021953
		0.00395132	0.0100991
		0.0214534	0.0106424
		0.0284328	0.015033
		0.000398319	0.0198391
		0.000454465	0.000393475
		0.000475226	0.000471113
		0.0877609	0.0357869
		0.000554896	0.0179309
		0.000578753	0.000779254
		0.0432153	0.000586278
		0.0234408	0.000590818
		0.0727058	0.00202655
		0.0185415	0.000561278
		0.000602218	0.00336948
		0.000453052	0.0324152
		0.000566747	0.000514338
		0.000573418	0.0676352
		0.000494435	0.0565179
		0.000578467	0.0903322
		0.000617603	0.0667658
		0.000625196	0.0516161
		0.000592435	0.0855591
		0.00059778	0.0440074
		0.0671564	0.120264
		0.000528725	0.0813091
		0.000665181	0.0558341
		0.000552814	0.0914156
		0.000413087	0.064083
		0.000529114	0.129742
		0.0668492	0.0840458
		0.0605554	0.0485227
		0.0678811	0.0832498
		0.0498153	0.0633191
		0.058089	0.0480369
		0.0544083	0.0517072
		0.179484	0.00931958
		0.0628381	0.113186
		0.0733841	0.0196664
		0.0847009	0.0286142
		0.056046	0.110292
		0.0821082	0.0451636
		0.0375684	0.0350479
		0.0462461	0.0913494
		0.1731	0.0498223
		0.0925023	0.0457055
		0.126965	0.0310495
		0.117708	0.0603397
		0.2117	0.0481901
		0.104792	0.043807
		0.196854	0.0219999
		0.169452	0.0313573
		0.0910688	0.0887576
		0.147907	0.0944674
		0.187897	0.0399815
		0.103062	0.118459
		0.0763074	0.0605199
		0.000697861	0.0463163
		0.0429379	0.0220159
		0.000576513	0.000630003
		0.00048723	0.000572926
		0.000623805	0.000690157
		0.000595211	0.00057908
		0.000640374	0.00054151
		0.00060479	0.000524481
		0.000681451	0.000551477
		0.000609022	0.000505062
		0.000596962	0.0484706
		0.000395972	0.000547452
		0.000646127	0.0326992
		0.000641347	0.000530198
		0.0326468	0.000581018
		0.000519274	0.000602981
		0.000756114	0.0380595
		0.000592349	0.105322
		0.000726537	0.000765273
		0.00126871	0.000535318
		0.000662903	0.000586437
		0.0405195	0.000728764
		0.00104928	0.0859996
		0.000847713	0.000561752
		0.0134238	0.00107773
		0.0311151	0.000493269
		0.0204865	0.000558677
		0.0325599	0.000487526
		0.000558272	0.000604779
		0.000522359	0.033771
		0.000659751	0.00216177
		0.000617065	0.000624285
		0.000453487	0.00053266
		0.00050433	0.000512891
		0.000405127	0.00129625
		0.000564333	0.0584917
		0.000451347	0.04773
		0.000579339	0.0530388
		0.00068216	0.0518022
		0.000566364	0.121119
		0.000539728	0.0460188
		0.00055436	0.0339441
		0.000516914	0.0854864
		0.0693888	0.0710537
		0.0366412	0.0302124
		0.151806	0.11998
		0.0633961	0.142218
		0.107436	0.0700725
		0.0343645	0.0393731
		0.156029	0.102158
		0.132034	0.0481205
		0.110662	0.0600197
		0.111028	0.169744
		0.117537	0.10081
		0.184744	0.0851081
		0.0856953	0.0708108
		0.10005	0.0691942
		0.110806	0.0928963
		0.190344	0.0482483
		0.0753643	0.166726
		0.227666	0.086634
		0.0968312	0.0866165
		0.201615	0.0281651
		0.135406	0.0763471
		0.114333	0.207689
		0.115104	0.076376
		0.166382	0.115839
		0.0966016	0.0890139
		0.121924	0.109146
		0.094132	0.144557
		0.134296	0.000647358
		0.155655	0.000510293
		0.0631415	0.000562256
		0.0557513	0.0564739
		0.0648963	0.0249445
		0.0620445	0.0510448
		0.0731001	0.000684996
		0.124965	0.000454846
		0.0510132	0.000731475
		0.140242	0.000639555
		0.106146	0.000502477
		0.0646461	0.000534332
		0.0524127	0.000478025
		0.0701791	0.000494003
		0.113672	0.000493148
		0.0435693	0.000690925
		0.0650244	0.000808692
		0.0377016	0.000715866
		0.0251793	0.000517317
		0.0245887	0.00187904
		0.0187988	0.000632555
		0.0100436	0.00056801
		0.0200116	0.000533303
		0.018925	0.000576498
		0.00846459	0.0667334
		0.0189462	0.0720586
		0.0242015	0.122199
		0.0222068	0.0313132
		0.000500291	0.0566032
		0.0178331	0.0737533
		0.0172693	0.0633216
		0.00587246	0.113535
		0.000422747	0.0745197
		0.00540752	0.000497399
		0.000767698	0.0223144
		0.000872481	0.000506094
		0.01417	0.000505296
		0.00147706	0.000505787
		0.011813	0.000537243
		0.0363767	0.00047359
		0.000613918	0.0256913
		0.000509132	0.000590231
		0.00114161	0.000551643
		0.000506509	0.000679665
		0.0694195	0.000652578
		0.0176584	0.000585215
		0.0278099	0.0013544
		0.000663092	0.000663629
		0.000699291	0.000625861
		0.0101143	0.000485788
		0.000396271	0.0233533
		0.000682841	0.000490778
		0.0411442	0.0380431
		0.000620841	0.000542693
		0.000451573	0.00053403
		0.000511542	0.000584862
		0.000424964	0.000542865
		0.0011183	0.000442913
		0.00163488	0.000558008
		0.000494202	0.000511882
		0.000474098	0.000622904
		0.000542363	0.000654599
		0.000588814	0.000765727
		0.000535263	0.000420941
		0.02366	0.000562354
		0.0508137	0.0386836
		0.0288103	0.000628741
		0.102396	0.000554786
		0.000713223	0.000445564
		0.00068004	0.0355352
		0.000599474	0.0004224
		0.0222191	0.000467689
		0.0102986	0.000533303
		0.000649502	0.000562011
		0.0154878	0.000533303
		0.0257726	0.0428045
		0.00072792	0.000470121
		0.000646849	0.000734531
		0.000461077	0.021581
		0.000615236	0.000627266
		0.000599839	0.000705003
		0.0912161	0.000843953
		0.0639318	0.000832208
		0.113171	0.0597441
		0.109328	0.000564664
		0.106286	0.000780922
		0.128801	0.000608773
		0.12014	0.000582541
		0.314794	0.044621
		0.104767	0.000736667
		0.112377	0.00179927
		0.178494	0.00975253
		0.113319	0.000528966
		0.126011	0.0150037
		0.108173	0.000615476
		0.0815821	0.000439634
		0.0954026	0.000506379
		0.185814	0.022153
		0.28159	0.000534492
		0.228347	0.000481009
		0.0574894	0.000456538
		0.0456352	0.000548027
		0.139493	0.0272614
		0.273379	0.000499178
		0.0857247	0.000573848
		0.081559	0.000488074
		0.0855317	0.000459613
		0.248162	0.000440783
		0.159952	0.0608237
		0.140557	0.000353049
		0.112449	0.000415137
		0.0974634	0.000535869
		0.170359	0.00438519
		0.0180956	0.000694704
		0.0776712	0.000605238
		0.0548754	0.0480776
		0.051685	0.000716469
		0.116612	0.000640116
		0.0972985	0.00054047
		0.148404	0.000491034
		0.116247	0.0154977
		0.212033	0.0513181
		0.0675444	0.000465993
		0.195753	0.000542414
		0.0642859	0.000439288
		0.224886	0.0415645
		0.290565	0.000562746
		0.0907653	0.0455729
		0.15582	0.0307294
		0.0617487	0.000528438
		0.0774675	0.0328183
		0.0455077	0.000589842
		0.0535266	0.0024712
		0.17425	0.00304133
		0.149565	0.000571219
		0.0819898	0.046138
		0.107255	0.000632024
		0.0880397	0.000535083
		0.0407355	0.000622336
		0.0550694	0.000519483
		0.11116	0.000536669
		0.0526115	0.000554301
		0.170502	0.00053523
		0.188823	0.000547157
		0.129539	0.000651343
		0.165772	0.000548562
		0.106504	0.000589134
		0.0907238	0.000537949
		0.118344	0.071858
		0.249734	0.120995
		0.176477	0.0590833
		0.0359338	0.0286932
		0.126112	0.0506633
		0.0529664	0.0629959
		0.0844014	0.0756204
		0.0993821	0.0507206
		0.0650813	0.153404
		0.0950474	0.0577952
		0.106189	0.0717441
		0.147286	0.089663
		0.0954279	0.0472488
		0.115517	0.000578803
		0.0903714	0.0316607
		0.148446	0.000521859
		0.141569	0.000566457
		0.0732731	0.000558002
		0.0839416	0.000526154
		0.0820521	0.000542405
		0.0815185	0.000481848
		0.0897012	0.039197
		0.116883	0.0199816
		0.0901292	0.000543492
		0.0855364	0.00057727
		0.190139	0.000549804
		0.140325	0.000664276
		0.103206	0.000897715
		0.0758432	0.000660704
		0.0761161	0.00174646
		0.141602	0.00994997
		0.129009	0.00124656
		0.100982	0.000651445
		0.185092	0.000466105
		0.200418	0.000571069
		0.111455	0.000561047
		0.0936194	0.000530396
		0.139641	0.000764731
		0.123444	0.000415102
[truncated: 1,452 more rows]

## Sheet: Fig. 3D
Infectivity PF74 - Related to Figure 3
			DMSO		PF74					Table Analyzed	WT		Table Analyzed	A77V
			WT	A77V	WT	A77V
			33.909	1.216	0.45	0.354				Column B	PF74		Column B	PF74
			25.334	25.531	2.397	0.792				vs.	vs.		vs.	vs.
			28.223	0.05	1.448	0.965				Column A	DMSO		Column A	DMSO
			13.747	8.745	0.119	0.217
			2.877	0.241	0.055	1.321				Mann Whitney test			Mann Whitney test
			9.734	1.972	0.587	0.219				P value	<0.0001		P value	0.0013
			15.422	4.852	0.495	0.333				Exact or approximate P value?	Exact		Exact or approximate P value?	Exact
			10.22	5.98	0.59	1.391				P value summary	****		P value summary	**
			14.35	8.55	0.49	0.88				Significantly different (P < 0.05)?	Yes		Significantly different (P < 0.05)?	Yes
			12.1	12.95	1.93	0.61				One- or two-tailed P value?	Two-tailed		One- or two-tailed P value?	Two-tailed
			14.96	6.61	2.4	0				Sum of ranks in column A,B	171 , 105		Sum of ranks in column A,B	163.5 , 136.5
			8.58	6.25	1.59	0.99				Mann-Whitney U	0		Mann-Whitney U	16.5
			9.88	15.5	2.94	1.22
			8.28	10	2.76	5.14				Difference between medians			Difference between medians
			12.45	0	2.04	1				Median of column A	12.1, n=9		Median of column A	6.25, n=9
										Median of column B	1.519, n=14		Median of column B	0.88, n=15
Cell number too low (<500), thus excluded										Difference: Actual	-10.58		Difference: Actual	-5.37
										Difference: Hodges-Lehmann	-10.08		Difference: Hodges-Lehmann	-5.37
