# Supplementary material for: HIV-1 nuclear import in macrophages is regulated by CPSF6-capsid interactions at the nuclear pore complex
Source: eLife. 2019 Jan 23;8:e41800. doi: 10.7554/eLife.41800 (PMC6400501; doi:10.7554/eLife.41800)
Supplement: Figure 4—source data 1. — Data corresponds to number of nuclear IN.eGFP signals per cell after CPSF6 depletion in primary macrophages (Figure 4E) and mean CPSF6 signal intensities of individual WT and A77V HIV-1 subviral complexes at 60 h p.i. at different subcellular localizations in cells under non-silencing or CPSF6 knock-down conditions (Figure 4F). [file elife-41800-fig4-data1.xlsx]

## Sheet: Fig. 4E
No. nuclear IN.eGFP signals/ cell - Related to Figure 4
										NS control	K/D
					Nuclear signals/cell				Number of values	69	71			Table Analyzed	Data 26
					NS control	K/D
					2	2			Minimum	0	0			Column A	NS control
					2	2			25% Percentile	2	0			vs.	vs.
					0	2			Median	3	1			Column B	K/D
					5	2			75% Percentile	5	2
					4	0			Maximum	8	4			Mann Whitney test
					2	0								P value	<0.0001
					1	0			Mean	3.435	1.113			Exact or approximate P value?	Exact
					2	1			Std. Deviation	2.246	1.153			P value summary	****
					1	0			Std. Error of Mean	0.2704	0.1369			Significantly different (P < 0.05)?	Yes
					3	2								One- or two-tailed P value?	Two-tailed
					8	0			Lower 95% CI of mean	2.895	0.8397			Sum of ranks in column A,B	6414 , 3456
					5	0			Upper 95% CI of mean	3.974	1.386			Mann-Whitney U	900
					3	0
					1	1			Sum	237	79			Difference between medians
					2	3								Median of column A	3, n=69
					2	0			Shapiro-Wilk normality test					Median of column B	1, n=71
					6	0			W	0.9299	0.8336			Difference: Actual	2
					8	0			P value	0.0008	<0.0001			Difference: Hodges-Lehmann	2
					4	0			Passed normality test (alpha=0.05)?	No	No
					8	2			P value summary	***	****
					5	2
					1	1
					7	0
					0	0
					1	2
					2	1
					4	3
					4	0
					8	0
					4	0
					1	0
					1	0
					2	3
					1	4
					2	0
					0	1
					2	0
					2	1
					4	1
					7	1
					3	3
					3	0
					3	0
					4	0
					6	0
					4	3
					6	2
					7	1
					4	2
					5	1
					4	0
					6	2
					5	0
					6	0
					7	4
					0	1
					3	1
					1	0
					4	2
					8	3
					3	2
					2	3
					2	2
					3	2
					2	2
					2	0
					3	1
					1	2
					3	0
						1
						2

## Sheet: Fig. 4F
Mean CPSF6 signal intensities individual IN.eGFP signals 60hpi - Related to Figure 4
						Mean cytoplasm				Nuclear envelope				Nucleus
						WT		A77V		WT		A77V		WT		A77V
						NS control	shRNA	NS control	shRNA	NS control	shRNA	NS control	shRNA	NS control	shRNA	NS control	shRNA
						1466.51	914	330.28	324.06	5931.7	185.48	35.64	119.02	210000	90499.3	84	21.68
										1561.46	146.11	703.71	30	193670	118522	1815.17	574.54
										5343.07	11944.9	1519.69	31.33	232623	57661	1720.13	171.54
										6652.39	213.02	542.58	26.03	65423.1	107981	2684.6	98.1
										3117.03	562.95	1.67	34.05	112035	28880.8	2883.95	36.75
										1140.67	33707.6	1.42	38.95	141704	42684.2	485.44	17.84
										7704.59	39415	1207.13	442.33	86989.6	72413.9	490.28
										10447.4	15.45	213.92	35.7	183207	63328.1	526.85
										707.22	20.89	977.6	7.86	250572	1577.7	4.74
										5534.24	4696.72	1105.11	3.69	284870	30531.7	23.63
										5456.89	403.56	593.84	5.46	225355	28855.5	196.23
										4035.26	1527.18	303.37	66.77	14425.4	204847	463.36
										21924.8	474.96	425.58	159.72	16016.9	88687.7	1093.09
										4642.5	456.98	47.77	28.82	30431.7	29019	7.76
										14579.4	169	1520.58	32.01	48320.9	72413.9	1389.35
										1681.31	155.28	1544.45	31.4	21966.9	63328.1
										13275.9	903.95	881.6	70.96	30930.7	1577.7
										1897.05	7234.86	195.13	106.81	55350.2	30531.7
										11715.6	86.38	1507.04	132.91	17493.6	28855.5
										14828.8	680.21	455.21	49.34	37119.9	204847
										12359.1	2879.87	0.87	264.04	46110.1	88687.7
										25343.6	21660.5	1.37	381.58	36011	29019
										29058.7	14.09	1.03	268.92	25964.3	29291.3
										8280.88	48.14	10.59	447.96	28480.4	40555
										9626.99	11103.2	2.35	266.58	26437	11357.6
										11974.7	436.32	132.73	135.15	21052.2	16211.6
										4492.98	33268	89.71	105.32	56486.7	22703.4
										2591.12	10474.5	93.96	18.07	30530.3	58416.4
										10719.7	74.24	126.44	17.37	33209.8	52653
										3177.1	1234.34	21.7	13.08	150654	45340.3
										2144.49	164.78	1.68	9.7	104257	17364.2
										833.79	567.13	0.68	12.27	288966	134187
										35174.6	903.48	4.88	23.63	123450	47389.4
										1107.09	63.92	16.04	13.55	26463.8	39852.7
										37.02	4.51	535.7	17.74	26629.1	22977.3
										4397.62	615.86	203.99	355.47	39163.3	78392.7
										255.81	14.45	2.07	264.27	28512.2	107594
										81.54	19.29	178.95	88.92	23620.8	62849
										118.31	13.84	1005.61	40.41	113993	297963
										3.76	12.06	198.31	179.07	24085.4	22909
										2.06	18369.9	284.38	326.55	23460.7	15520.5
										305.77	12727.1	1352.53	124.07	249960	11917
										855.13	13580.7	20.83	22.2	229773	15766.1
										8959.7	10415	1711.7	26.95	52872	15980.4
										886.69	7083.48	1119.81	14.47	82111.7	76608.4
										3.18	60.64	842.68	282.18	18656.3	25365.5
										32	28.85	910.59	17.26	22529.4	46481.2
										93.83	523.41	2626.04	51.03	37512.4	29048
										4.73	459.73	1117.98	148.12	160431	41697.2
										8.86	35.7	267.28	164.49	213906	33972.4
										8.14	10260.1	1329.63	296.1	66824.1	132550
										2040.01	14147.7	2007.93	527.2	32451.6	48744.9
										4.39	33.97	595.65	221.19	25844.1
										5.83	240.57	462.8	21.61	342567
										8.76	91.23	4.98	193.51	167544
										589.41	60.23	2.78	19.84	82565.6
										2984.31	622.44	3.53	516.11	29767.6
										37.57	2036.07	1.75	55.15	30391.4
										966.39	5209.99	43.44	104.59	190311
										944.79	36.87	145.17	352.47	22957.4
										665.86	20251.7	113.17	19.21	15933.8
										618.9	13.48	74.94	99.72	250901
										1000.43	895.72	3.92	13.16	156872
										1500.78	164.88	63.1	3.65	53425.9
										5841.26	988.64	1.28	22.9	83202.5
										8899.71	228.71	1.64	233.72	36930.5
										45.52	171.4	1.67	160.45	61246.9
										1764.46	14.43	1.2	41.49	76600.1
										6069.78	824.93	27.9	354.38	36309.6
										14607.6	2750.12	257.33	60.99	25865.9
										969.09	610.78	389.64	544.05	20922.1
										9.97	412.84	375.67	42.97	37302.5
										11839.2	788.59	53.59	128.05	60148.3
										27.7	2102.15	5.12	57.65	36513.6
										14057.3	4058.82	748.32	710.1	26682.2
										7489.9	525.7	7.51	28.37	25380.3
										189.27	3561.15	297.54	557.92	29019.6
										3858.82	278.72	137.8	23.02	12209.3
										728.34	76.15	2.67	27.52	22014.8
										11.1	150.3	1056.34	34.29	18868.7
										22441.6	861.96	501.05	21.93	93716.1
										5382.89	472.81	1180.28	1279.55	77793.3
										405.15	323.23	980.87	12.24	81100.6
										19084.9	137.4	1530.12	21.93	13306.7
										3992.47	303.19	1229.66	255.32	92922.7
										12.51	326	468.77	349.18	18551.2
										3807.14	496.83	1098.91	99.06	31407.2
										104.25	605.82	63.47	45.34	18976.7
										23.08	1177.14	1077.25	35.34	13392.4
										8395.96	175.22	854.66	157.43	7843.59
										11725.8	68.44	1729.55	40.73	13818.9
										6825.69	509.99	1482.63	8.36	30860.5
										14976.6	156.15	1311.95	38.62	28239.3
										7254.41	20.44	2079.37	35.18	13719.9
										66.71	2898.44	1762.6	31.46	8440.93
										3875.62	6716.59	3073.23	300.91	16670.3
										10775.9	113.27	1208.63	18.71	27284.7
										14919	622.39	750.54	31.18	18840.4
										5.35	30.39	1685.7	36.73	23160.2
										568.44	324.08	2397.71	128.02	13560.9
										349.65	419.59	1754.18	239.22	16739
										504.51	4190.22	1422.79	588.8	20448.5
										729.53	441.89	1312.06	184.58	9054.86
										269.64	13.29	1479.04	216.53	22419.1
										10.7	135.02	1791.03	40.46	13459.9
										2.19	133.59	561.02	114.63	9748.08
										2.47	103.81	406.7	149.98	21403.4
										4.52	63.45	4286.9	19.29	64893.1
										13.49	38.05	2430.55	516.28	33929.3
										507.6	622.44	1640.01	269.33	238772
										524.28	2036.07	79.86	25.42	11450.8
										1445.87	5209.99	157.05	15.25
										1921.04	36.87	2283.14	21.57
										1497.99	20251.7	464.77	833.14
										8704.22	13.48	713.22	16.79
										34555.4	895.72	107.95	32.4
										14009.1	164.88	1507.35	147.62
										26.86	988.64	517.68	15.69
										3.8	228.71	1266.16	33.62
										11479.8	171.4	31.73	21.16
										209.16	14.43	86.89	38.31
										9.72	824.93	779.38	40.24
										16322.2	2750.12	38.69	34.33
										11034.5	610.78	1793.97	924.9
										12161.4	412.84	15.24	102.08
										8861.49	788.59	1055.81	16.33
										130.59	2102.15	1032.22	68.25
										3698.75	4058.82	451.8	36.84
										413.83	525.7	1229.57	19.75
										2.63	3561.15	440.29	54.55
										20.67	278.72	179.04	99.29
										86.45	76.15	1199.32	32.51
										29.11	150.3	88.73	32.79
										10613.4	861.96	851.33	178.48
										19901.6	472.81	49.63	376.15
										12478.1	323.23	555.56	390.65
										630.14	137.4	404.82	18.9
										6.34	303.19	148.08	56.32
										5.46	326	2161.17	21.8
										17343.7	156.15	106.04	78.82
										540.33	20.44	227.56	70.7
										973.1	2898.44	21.07	223.87
										12660.4	6716.59	440.77	81.61
										25701.3	113.27	71.98	93.38
										6055.97	622.39	584.84	105.68
										9979.61	30.39	458.33	236.95
										19892.4	324.08	31.43	232.73
										9258.27	419.59	675.55	432.55
										9425.47	4190.22	3329.96	43.89
										10.29	441.89	1473.37	227.89
										754.68	13.29	1838.63	141.74
										251.13	135.02	2523.12	411.77
										83.51	133.59	222.35	507.48
										1.41	103.81	88.16	89.77
										31.91	63.45	919.4	122.5
										179.34	38.05	1468.31	910.7
										1652.99	115.25	2146.19	157.93
										4.64	14.22	1423.46	38.41
										4292.44	85.04	1438.33	200.64
										5027.29	34.47	532.89	20.27
										2075.23	68.81	1616.39	65.88
										5647.61	41.63	1638.24	67.67
										12898.3	18189.4	31.69	50.71
										3584.88	718.59	323.88	21.84
										13748.4	18.28	1158.09	40.3
										8	533.13	41.14	19.84
										142.7	4914.12	29.13	20.47
										22.73	363.37	65.66	204.27
										4999.73	17.44	21.21	226.2
										6439.99	14881.1	41.99	61.42
										8561.38	127.86	18.84	298.64
										111.42	4468.26	15.87	204.35
										66.76	49.23	12.1	45.36
										113.21	375.9	13.3	38.65
										3897.7	43.06	40.35	6.97
										6170.31	2984.72	8.66	29.62
										6293.96	20.56	18.65	58.18
										2297.86	1395.62	9.1	53.73
										508.1	229.07	14.9	137.83
										1837.84	363.84	13.05	6.56
										12893.3	311.9	12.33	8.68
										4583.39	37.26	2369.58	10.21
										547.76	377.07	191.55	5.65
										1607	14.28	328.6	5.28
										3834.26	519.91	42.49	3.56
										3284.73	122.51	6.54	1.91
										2051.92	444.74	3.04	5.33
										29.79	458.15	8.71	15.85
										5453.82	844.25	9.14	35.51
										1092.64	338.8	2.13	353.36
										3562.44	552.6	13.59	1
										5755.43	66.4	16.82	8.23
										11.21	143.36	1.34	1.91
										1675.71	127.44	203.04	8.96
										3195.86	1122.95	3.44	80.71
										836.44	31.38	493.02	1.97
										66.1	4219.11	7.67	6.36
										146.7	24.69	128.08	26.95
										15415.2	43.77	15.63	6.45
										9454.06	24.62	74.23	3.45
										2847.21	53.62	17.45	54.77
										2694.57	5292.39	1.32	2.28
										24.96	22.82	2.03	30.17
										3646.03	660.42	1.12	2.3
										5400.33	9745.87	0.57	3.83
										3547.19	19.05	1.8	1213.96
										65.6	23013.2	0.86	401.53
										183.01	1734.97	427.24	1311.39
										487.87	114.41	3.75	1.07
										18101.4	12208.3	476.79	7.45
										12346.7	10986.4	0.73	1.61
										117.38	1861.18	7.55	123.46
										2428.71	21.23	134.99	11.37
										8499.3	154.8	1.49	982.98
										3998.82	1378.18	0.08	344.21
										172.28	238.42	8.62	1860.11
										6.7	3152.32	3284.03	882.72
										23.67	1071.16	0.34	258.74
										5	28.94	312.39	14.04
										173	53.47	11.98	13.61
										1380.22	1702.39	273.61	22.33
										850.97	39.82	0.51	19.03
										1138.56	174.4	6.03	18.78
										12804.1	452.96	4.92	195.29
										16.79	226.64	1.73	189.43
										5.94	983.16	0.09	86.33
										81.98	410.18	463.14	393.1
										2.74	449.07	2.69	50.6
										58.77	216.78	1.1	1351.21
										48.14	147.85	435.48	12.22
										108.55	431.23	108.27	344.97
										10.26	2697.38	2.76	147.66
										107.58	199.78	4.21	79.64
										31.86	64.1	0.85	27.53
										113.72	258.7	164.73	40.51
										194.32	1414.25	143.4	94.86
										749.79	211.95	688.38	10.57
										86.12	692.27	205.27	16.41
										209.78	2581.17	16.47	136.91
										23.37	102.61	4.18	36.77
										59.51	1019.58	0.6	17.62
										3.61	232.57	23.48	18.15
										46.7	584.35	1961.31	43.69
											497.42	1.11	933.68
											1423.49	10.08	35.38
											174.47	5.51	35.26
											50.62	4.79	29.84
											23.58	520.6	413.27
											739.34	123.6	230.78
											1023.14	8.79	67.2
											5126.17	12.61	396.88
											7801.29	37.97	118.47
											4420.28	7.75	328.61
											1790.91	10.74	1289.45
											9115.18	16.75	117.11
											584.45	8.22	403.25
											1038.38	2.81	120.25
											34.24	9.32	47.25
											1702.36	30.21	204.42
											1330.04	6.76	38.02
											13252.8	160.42	315.17
											9785.79	13.88	701.17
											228.42	12.47	425.77
											2451.66	11.56	265.23
											1943.65	16.58	23.76
											235.2	24.64	1102.61
											155.55	46.76	351
											84.6	85.61	487.97
											195.35	159.05	775.54
											7037.76	271.38	504
											244.14	314.63	298.72
											15.52	1856.26	11.34
											44.05	562.9	6.22
											141.05	13.65	4.85
											59.35	22.79	10.45
											57.41	24.83	975.9
											6840.08	3.48	48.29
											3191.35	462.81	1017.98
											37.09	263.33	531.3
											1208.03	210.85	634.33
											6898.16	6.37	229.92
											6937.14	16.38	122.71
											44.98	56.31	6.82
											6583.55	9.05	7.72
											372.48	29.35	513.53
											42.98	92.86	207.72
											10.8	7.24	251.63
											329.73	108.09	59.57
											7.24	7.65	175.26
											32.97	4.86	3.36
											15863	78.3	188.48
											125.18	105.33	39.66
											122.85	290.15	1.16
											280.8	6.4	16.53
											7694.13	10.27	37.64
											4883.63	24.3	33.39
											544.41	44.73	93.66
											9765.5	60.21	202.9
											2705.53	2.05	170.71
											48.03	135.08	240.75
											10659.9	37.49	21.38
											5983.24	13.03	464.18
											11441.6	17.33	103.51
											878.39	139.32	227.86
											58.26	747.64	28.61
											93.16	352.73	30.34
											195.2	889.23	144.15
											177.34	534.37	141.61
											127.15	296.14	477.93
											464.37	15.3	488.63
											46.62	404.51	1110.5
											39.81	38.49	1419.97
											372.57	216.71	41.56
											602.34	193.73	86.35
											5144.86	8.24	437.43
											89.53	5.44	22.43
											187.74	107.74	88.49
											3555.22	8.8	518.85
											7105.43	184.26	1017.05
											234.29	180.16	246.32
											1283.02	85.39	147.37
											1644.86	9.14	280.03
											155.85	20.3	118.72
											383.77	696.22	229.53
											16.16	167.41	44.71
											1209.53	848.96	925.96
											250.25	638.11	355.49
											4434.73	48.89	469.62
											7878	10.63	154.59
											7403.23	11.51	282.28
											99.64	18.9	126.26
											806.85	22.96	39.73
											33.27	3.42	52.31
											16581.9	15.16	75.04
											34.46	2.14	113.14
											5568.39	2.45	250.88
											2903.78	3.03	281.85
											121.1	9.51	284.35
											3444.38	3.38	91.87
											47.09	3.8	73.26
											10.67	340.93	140.68
											960.51	831.73	240.85
											3934.8	6.77	204.69
											40.55	5.16	134.5
											12870.2	2.83	530.64
											178.03	3.27	414.69
											563.47	1357.51	456.66
											53.03	19.12	69.18
											37.52	218.1	338.15
											34.74	199.13	15.71
											17277.1	1044.49	13.73
											2372.63	1349.53	177.52
											378.69	756.82	51.06
											97.13	877.19	21.7
											157.55	1221.08	43.29
											20094.1	289.38	35.24
											16445	165.76	8.33
											20356.2	57.69	21.59
											842.18	1714.55	343.26
											3757.07	1159.82	237.7
											59.18	113.61	5.96
											4161.76	272.74	9.6
											50.72	1718.09	1.52
											486.37	1300.67	59.78
											134.35	1717.62	9.94
											5810.66	1427	194.45
											69.47	888.43	143.14
											293.93	1445.75	170.62
											180.65	2622.3	121.24
											14247.6	1027.49	112.32
											5420.32	898.64	404.08
											7233.75	3075.75	562.26
											84.4	1876.03	8.01
											39.96	2080.22	312.95
											781.77	955.1	843.15
											2479.56	800.31	442.17
											6219.5	1701.66	2332.9
											101.58	1897.05	5.86
											917.09	2500.97	553.97
											1399.26	2420.06	7.91
											332.24	1631.87	137.86
											1392.53	2349.28	209.11
											13929.2	1770.15	14.44
											5962.94	1966.14	351.88
											4999.16	2069.17	252.96
											5658.23	2213.97	12.39
											811.83	6.29	740.15
											3289.26	2.98	147.17
											1343.48	11.41	322.27
											400.95	7.49	352.48
											81.97	117.08	114.58
											5336.63	26.98	133.56
											2578.96	26.01	219.18
											212.92	38.26	171.32
											3281.47	376.41	70.63
											4785.29	99.08	209.13
											116.26	812.36	134.6
											3640.16	73.49	24.06
											509.37	58.33	41.87
											2102.2	231.66	168.4
											144.91	1092.34	23.22
											372.95	536.23	36.84
											527.51	747.89	112.06
											1932.64	2624.82	38.93
											54.88	3286.76	144.67
											157.08	1488.11	375.86
											234.72	2.74	365.51
											907.27	43.75	10.04
											197.51	22.8	156.32
											6728.13	20.81	311.39
											1437.41	65.34	208.91
											9.31	32.52	316.28
											5433.74	278.21	343.07
											8179.47	509	535.04
											36943.4	90.54	220.8
											21.18	262.94	212.27
											44.1	301.51	145.03
											5406.76	286.72	642.97
											5560.07	634.65	1157.85
											11237.7	68.74	158.17
											2786.94	1225.92	193.73
											1014.99	159.13	1490.22
											4676.12	90.38	41.98
											13469	398.42	19.4
											95.63	3765.5	84.37
											393.2	789.33	104.51
											925.09	2057.88	422.34
											11474.7	1141.14	5.52
											43.57	2885.78	660.46
											464.35	1067.03	19.39
											215.04	12.13	790.22
											1176.29	13.64	447.07
											142.42	6.3	734.72
											56.87	158.8	65.64
											50.06	14.63	605.99
											187.29	23.34	824.33
											95.04	142	713.99
											49.74	24.15	38.82
											508.3	32.83	114.7
											886.76	23.35	512.18
											1566.42	23.33	302.51
											2113.55	431.75	168.33
											847.36	591.15	1452.55
											47.74	174.49	10.03
											456.91	1854.53	702.37
											364.26	480.01	275.62
											629.48	507.61	17.56
											27.07	1372.83	24.28
											76.65	910.09	14.92
											69.88	4.87	312.85
											115.56	227.38	370.83
											25658.8	12.11	634.94
											11700.8	3.01	146.23
											30.69	1408.08	491.68
											848.03	334.69	971.11
											166.51	1075.36	2212.36
											304.03	4.87	186
											601.63	227.38	23.12
											335.11	12.11	2187.04
											176.66	3.01	449.83
											50.2	1408.08	126.37
											141.14	334.69	647.56
											112.19	1075.36	325.58
											264.42	367.34	8.74
											3526.72	201.14	203.58
											94.63	349.93	365.24
											92.93	110.14	7.96
											258.58	264.09	5016.62
											189.93	390.42	137.98
											37.09	147.67	364.4
											737.45	69.05	187.38
											56.68	478.84	153.27
											78.8	21.49	188.39
											130.32	8.07	254.71
											83.34	53.34	1307.82
											54.19	183.07	3.89
											54.05	269.05	367.16
											41.92	3.81	112.75
											67.52	13.37	324.41
											259.74	79.85	60.22
											262.94	25.17	512.45
											192.6	5.75	42.25
											138.28	5.55	1028.73
											56.07	169.72	1237.44
											402.07	2.59	1848.37
											84.82	6.65	229.51
											136.7	0.5	249.67
											216.03	1.05	83.22
											264.52	1.84	268.78
											48.11	2.82	969.06
											58.78	58.41	55.64
											29.62	11.33	334.98
											161.54	2.32	453.79
											346.7	5.48	7.54
											369.03	142.34	880.19
											107.78	3.71	201.12
											672.71	22.64	466.19
											448.49	296.1	685.76
											88.43	15.21	70.17
											10.9	37.08	68.27
											175.6	28.23	40.26
											17.53	778.01	9.08
											323.34	84.16	133.14
											16071.4	11.75	7.56
											17149.4	68.18	209.72
											30.99	10.48	222.76
											60.74	287.96	743.23
											18.78	104.73	1118.69
											1848.73	11.32	212.28
											1314.65	236.99	332.44
											74.64	351.19	190.8
											15.75	745.55
											11453	87.51
											17866.2	107.11
											21.73	1.57
											33177.1	2.9
											10357.5	7.58
											4.11	12.58
											433.2	4.6
											1209.45	27.63
											7.78	43.05
											31944	6.62
											36612.4	19.98
											9.18	7
											10756.8	191
											42.65	4.89
											81.51	5.8
											327.3	1.77
											3229.48	1.41
											246.89	487.21
											397.32	19.06
											18.73	125.32
											95.28	3.59
											19.82	454.71
											206.6	291.86
											1559.72	13.15
											158.84	269.76
											258.08	3.09
											6959.75	28.78
											108.63	8.43
											37.75	184.43
											198.33	175.99
											43.37	67.67
											3121.52	241.7
											522.3	299.52
											1303.18	2598.96
											11547.1	203.55
											11471.4	57.52
											158.14	0.69
											153.73	347.85
											525.72	620.72
											7890.22	6.25
											8092.23	14.23
											240.11	9.73
											195.62	177.75
											104.56	92.63
											142.25	1.69
											223.7	159.79
											1037.65	6.12
											88.9	35.22
											55.47	77.84
											66.59	7.25
											470.97	5.46
											280.76	171.47
											535.72	4.04
											116.4	50.94
											116.02	47.94
											162.19	137.35
											3.46	55.21
											10.17	390.28
											17.41	384.48
											10.61	45.01
											593.39	121.47
											1056.24	380.83
											1218.48	250.3
											749.7	811.86
											737.19	618.19
											195.51	586.93
											733.16	542.58
											468.07	430.43
											861.48	265.2
											177.05	980.34
											182.45	669.4
											1148.84	119.78
											8456.57	26.19
											9.92	264.79
											191.03	167.87
											631.92	576.54
											30.85	417.88
											677.21	163.09
											663.65	41.41
											61.78	6.82
											153.62	10.67
											579.69	1.43
											30.89	1.67
											26.5	5.84
											970.23	23.77
											79.14	68.59
											6934.21	138.91
											752.36	136.35
											5812.63	71.16
											32.27	71.91
											6168.32	423.36
											3500.75	693.69
											424.77	237.25
											706.84	828.25
											2460.57	141.18
											197.24	2600.19
											500.76	869.07
											105.27	3247.22
											7762.26	14.22
											2907.11	82.93
											580.45	27.24
											2887.95	38.03
											29.77	1.11
											5164.76	26.68
											2017.09	519.72
											404.83	333.41
											1148.19	955.48
											428.57	525.53
											57.38	2.83
											171.81	1.94
											126.71	15.87
											524.94	2.86
											172.21	110.99
											26079	185.69
											38.88	812.24
											682.22	4.28
											210.77	755.99
											465.63	6.49
											726.79	32.12
											89.9	112.12
											30.37	2.6
											1193.19	4.42
											30.94	25.64
											255.69	6.01
											275.39	26.56
											304.46	27.12
											212.71	124.18
											987.71	37.5
											199.34	7.54
											307.68	125.09
											708.91	1587.98
											121.87	34.14
											187.88	5.65
											425.1	291.6
											240.57	49.34
											91.23	246.79
											60.23	66.24
											496.83	65.18
											605.82	9.89
											1177.14	285.27
											175.22	15.43
											68.44	238.23
											509.99	836.37
												547.04
												29.99
												35.7
												59.95
												98.31
												5.16
												112.35
												304.97
												69.04
												517.77
												14.72
												9.54
												20.81
												38.02
												15.75
												62.06
												32.58
												24.53
												19.49
												57.89
												125.97
												74.09
												167.27
												585.8
												234.81
												278.29
												396.06
												63.08
												17.15
												94.25
												239.87
												129.29
												1233.12
												788.57
												239.37
												661.07
												16.54
												414.33
												89.38
												145.93
												746.51
												147.08
												10.62
												19.06
												8.19
												376.63
												24.32
												650.74
												275.19
												11.72
												8.94
												3.32
												1.44
												3.88
												211.1
												7.43
												25.61
												6.04
												13.85
												3.92
												26.97
												362.75
												665.46
												10.28
												18.86
												128.27
												93.3
												181.68
												140.98
												297.72
												247.84
												91.58
												74.13
												78.58
												92.23
												160.63
												13.62
												29.72
												198.74
												27.23
												21.52
												36.69
												48.65
												55.97
												156.8
												32.68
												148.65
												123.15
												1.95
												145.74
												216.34
												608.24
												1.94
												169.98
												1.73
												11.17
												1.51
												393.69
												608.85
												257.16
												24.6
												107.42
												2.63
												506.62
												219.94
												9.42
												11.21
												77.77
												7.61
												5.7
												914.26
												27.22
												688.98
												4.76
												12.2
												680.82
												67.38
												1478.64
												1199.03
												10.41
												9.23
												33.02
												33.46
												21.7
												35.93
												2.6
												5.68
												316.49
												6.27
												4.01
												453.18
												2.87
												5.26
												229.33
												561.4
												135.7
												4.4
												108.92
												33.5
												1301.17
												527.23
												273
												18.3
												201.99
												80.25
												20.56
												236.52
												73.78
												502.15
												1134.68
												1570.26
												1176.84
												1415.96
												1113.42
												1872.47
												516.99
												2003.74
												2.87
												60.77
												8.65
												14.86
												2.12
												1.59
												3.73
												92.83
												2.58
												2.26
												6.42
												329.56
												3518.34
												7.86
												4212.51
												1983.7
												16.9
												4.93
												528.51
												378.57
												263.84
												2.62
												256.48
												221.13
												267.09
												800.62
												864.43
												1548.49
												1306
												1216.28
												408.33
												62.76
												345.38
												934.68
												13.78
												158.19
												2.79
												3043.72
												4642.99
												2426.93
												3090.17
												803.48
												2435.07
												710.73
												1.04
												10.59
												1.71
												31.91
												4.15
												4.83
												1.36
												107.54
												2.11
												204.53
												1014.16
												127.11
												1.1
												2348.27
												1535.93
												775.76
												4460.59
												190.47
												94.09
												363.58
												882.67
												241.65
												311.52
												130.19
												9.81
												49.34
												7.22
												16.14
												33.32
												3.75
												3.02
												72.75
												6.05
												0.83
												36.14
												1646.69
												1378.62
												29.54
												62.56
												7.4
												1.94
												457.05
												13.55
												46.84
												95.44
												468.73
